# Supplementary material for: ﻿Evolutionary relationships of Fish Lake Valley Tui Chub Siphateles obesus ssp. (Teleostei, Cypriniformes, Leuciscidae) and a new genus of leuciscid minnows from the Alvord Basin, western United States
Source: Zookeys. 2025 Nov 21;1261:39–67. doi: 10.3897/zookeys.1261.151636 (PMC12663728; doi:10.3897/zookeys.1261.151636)
Supplement: XML Treatment for Epizon [file zookeys.1261.151636-treatment1.xml]

<!DOCTYPE tp:taxon-treatment
  PUBLIC "-//TaxonX//DTD Taxonomic Treatment Publishing DTD v0 20100105//EN" "tax-treatment-NSO.dtd">
<tp:taxon-treatment xmlns:tp="http://www.plazi.org/taxpub"><tp:treatment-meta><kwd-group><label>Taxon classification</label><kwd>
                <named-content content-type="kingdom">Animalia</named-content>
              </kwd><kwd>
                <named-content content-type="order">Cypriniformes</named-content>
              </kwd><kwd>
                <named-content content-type="family">Leuciscidae</named-content>
              </kwd></kwd-group><mixed-citation publication-type="journal"><person-group><name><surname>Campbell</surname><given-names>Matthew A.</given-names></name><name><surname>Perry</surname><given-names>Serra C.</given-names></name><name><surname>Yearwood</surname><given-names>Khyana N.</given-names></name><name><surname>Auringer</surname><given-names>Grace</given-names></name><name><surname>Buckmaster</surname><given-names>Nick</given-names></name><name><surname>Finger</surname><given-names>Amanda J.</given-names></name></person-group><article-title>﻿Evolutionary relationships of Fish Lake Valley Tui Chub <italic><tp:taxon-name><tp:taxon-name-part taxon-name-part-type="genus" reg="Siphateles">Siphateles</tp:taxon-name-part> <tp:taxon-name-part taxon-name-part-type="species" reg="obesus">obesus</tp:taxon-name-part></tp:taxon-name></italic> ssp. (<tp:taxon-name><tp:taxon-name-part taxon-name-part-type="subclass">Teleostei</tp:taxon-name-part></tp:taxon-name>, <tp:taxon-name><tp:taxon-name-part taxon-name-part-type="order">Cypriniformes</tp:taxon-name-part></tp:taxon-name>, <tp:taxon-name><tp:taxon-name-part taxon-name-part-type="family">Leuciscidae</tp:taxon-name-part></tp:taxon-name>) and a new genus of leuciscid minnows from the Alvord Basin, western United States</article-title><source>Zookeys</source><day>21</day><month>11</month><year>2025</year><volume>1261</volume><fpage>39</fpage><lpage>67</lpage><pub-id pub-id-type="doi">10.3897/zookeys.1261.151636</pub-id></mixed-citation></tp:treatment-meta><tp:nomenclature><label>﻿</label><tp:taxon-name><object-id xmlns:xlink="http://www.w3.org/1999/xlink" content-type="arpha" xlink:type="simple">B764B9D5-C249-5D36-916A-684708DECE76</object-id>
              <tp:taxon-name-part taxon-name-part-type="genus" reg="Epizon">Epizon</tp:taxon-name-part>
              <object-id xmlns:xlink="http://www.w3.org/1999/xlink" content-type="zoobank" xlink:type="simple">https://zoobank.org/75BD3B60-1234-40A3-A2E5-016D63B7A119</object-id>
            </tp:taxon-name><tp:taxon-authority>Campbell &amp; Finger</tp:taxon-authority><tp:taxon-status xmlns:xlink="http://www.w3.org/1999/xlink" xlink:type="simple">gen. nov.</tp:taxon-status></tp:nomenclature><tp:treatment-sec sec-type="type species" id="SECID0EUHAI"><title>Type species.</title><p><italic><tp:taxon-name><tp:taxon-name-part taxon-name-part-type="genus" reg="Gila">Gila</tp:taxon-name-part> <tp:taxon-name-part taxon-name-part-type="species" reg="alvordensis">alvordensis</tp:taxon-name-part></tp:taxon-name></italic> Hubbs &amp; Miller, 1972.</p></tp:treatment-sec><tp:treatment-sec sec-type="Included species" id="SECID0EFIAI"><title>Included species.</title><p><italic><tp:taxon-name><tp:taxon-name-part taxon-name-part-type="genus" reg="Gila">Gila</tp:taxon-name-part> <tp:taxon-name-part taxon-name-part-type="species" reg="alvordensis">alvordensis</tp:taxon-name-part></tp:taxon-name></italic> Hubbs &amp; Miller, 1972: Trout Creek, Alvord Desert, Harney County, Oregon, USA. The location given is “just below the canyon and just below bridge where roads to Denio, Jordan Valley, and Fields meet” (<xref ref-type="bibr" rid="B22">Hubbs and Miller 1972</xref>, pg. 102). Holotype: UMMZ 130495 (image examined, Fig. <xref ref-type="fig" rid="F6">6A</xref>). Paratypes: UMMZ 130496 (198, sharing same field identifier M34-87), UMMZ 130533 (536), UMMZ 130534 (112), UMMZ 130535 (299). Valid as <italic><tp:taxon-name><tp:taxon-name-part taxon-name-part-type="genus" reg="Epizon">Epizon</tp:taxon-name-part> <tp:taxon-name-part taxon-name-part-type="species" reg="alvordensis">alvordensis</tp:taxon-name-part></tp:taxon-name></italic>.</p><fig id="F6" position="float" orientation="portrait"><object-id xmlns:xlink="http://www.w3.org/1999/xlink" content-type="doi" xlink:type="simple">10.3897/zookeys.1261.151636.figure6</object-id><object-id xmlns:xlink="http://www.w3.org/1999/xlink" content-type="arpha" xlink:type="simple">EEC3160F-1ED5-50B8-8432-6DA48072D7D7</object-id><label>Figure 6.</label><caption><p><bold>A.</bold> Holotype of <italic><tp:taxon-name><tp:taxon-name-part taxon-name-part-type="genus" reg="Epizon">Epizon</tp:taxon-name-part> <tp:taxon-name-part taxon-name-part-type="species" reg="alvordensis">alvordensis</tp:taxon-name-part></tp:taxon-name></italic> UMMZ 130495, female, 71 mm SL (Collected 26 July 1934 by the Hubbs family under field identifier M34-87); <bold>B.</bold> Holotype of <italic><tp:taxon-name><tp:taxon-name-part taxon-name-part-type="genus" reg="Epizon">Epizon</tp:taxon-name-part> <tp:taxon-name-part taxon-name-part-type="species" reg="boraxobius">boraxobius</tp:taxon-name-part></tp:taxon-name></italic> UMMZ 203329, male, 50 mm SL (Collected 5 August 1977 by K. Howe and colleagues under field identifier Z203329). Photographs provided by the University of Michigan Museum of Zoology.</p></caption><graphic xmlns:xlink="http://www.w3.org/1999/xlink" xlink:href="zookeys-1261-039_article-151636__-g006.jpg" position="float" orientation="portrait" xlink:type="simple" id="oo_1472633.jpg"><uri content-type="original_file" xlink:type="simple">https://binary.pensoft.net/fig/1472633</uri></graphic></fig><p><italic><tp:taxon-name><tp:taxon-name-part taxon-name-part-type="genus" reg="Gila">Gila</tp:taxon-name-part> <tp:taxon-name-part taxon-name-part-type="species" reg="boraxobius">boraxobius</tp:taxon-name-part></tp:taxon-name></italic> Williams &amp; Bond, 1980: Borax Lake, Harney County, Oregon, USA. Holotype: UMMZ 203329 (image examined, Fig. <xref ref-type="fig" rid="F6">6B</xref>). Other specimens from the type locality: UMMZ 203330 (107), OS 4137 (12), OS 4138 (179), OS 12820 (3). Valid as <italic><tp:taxon-name><tp:taxon-name-part taxon-name-part-type="genus" reg="Epizon">Epizon</tp:taxon-name-part> <tp:taxon-name-part taxon-name-part-type="species" reg="boraxobius">boraxobius</tp:taxon-name-part></tp:taxon-name></italic>.</p></tp:treatment-sec><tp:treatment-sec sec-type="diagnosis" id="SECID0EMLAI"><title>Diagnosis.</title><p><italic><tp:taxon-name><tp:taxon-name-part taxon-name-part-type="genus" reg="Epizon">Epizon</tp:taxon-name-part></tp:taxon-name></italic> differs from <italic><tp:taxon-name><tp:taxon-name-part taxon-name-part-type="genus" reg="Siphateles">Siphateles</tp:taxon-name-part></tp:taxon-name></italic> by having radii in all fields of the scale whereas radii are found only in the posterior field in <italic><tp:taxon-name><tp:taxon-name-part taxon-name-part-type="genus" reg="Siphateles">Siphateles</tp:taxon-name-part></tp:taxon-name></italic>. Members of <italic><tp:taxon-name><tp:taxon-name-part taxon-name-part-type="genus" reg="Epizon">Epizon</tp:taxon-name-part></tp:taxon-name></italic> typically have seven dorsal- and anal-fin rays in contrast to the eight or more dorsal- and anal-fin rays in <italic><tp:taxon-name><tp:taxon-name-part taxon-name-part-type="genus" reg="Siphateles">Siphateles</tp:taxon-name-part></tp:taxon-name></italic>. Scales are reduced in size and more embedded in <italic><tp:taxon-name><tp:taxon-name-part taxon-name-part-type="genus" reg="Epizon">Epizon</tp:taxon-name-part></tp:taxon-name></italic> in comparison to <italic><tp:taxon-name><tp:taxon-name-part taxon-name-part-type="genus" reg="Siphateles">Siphateles</tp:taxon-name-part></tp:taxon-name></italic> with larger and less embedded scales. These attributes are discussed by <xref ref-type="bibr" rid="B22">Hubbs and Miller (1972)</xref>, <xref ref-type="bibr" rid="B36">Miller (1973)</xref> and <xref ref-type="bibr" rid="B68">Williams and Bond (1980)</xref>. <italic><tp:taxon-name><tp:taxon-name-part taxon-name-part-type="genus" reg="Epizon">Epizon</tp:taxon-name-part></tp:taxon-name></italic> is noted to exhibit sexual dimorphism with male fins longer than females, a characteristic not reported in <italic><tp:taxon-name><tp:taxon-name-part taxon-name-part-type="genus" reg="Siphateles">Siphateles</tp:taxon-name-part></tp:taxon-name></italic> (<xref ref-type="bibr" rid="B69">Williams and Bond 1983</xref>; <xref ref-type="bibr" rid="B70">Williams et al. 1980</xref>; Baker et al. 2021; <xref ref-type="bibr" rid="B59">Sigler and Sigler 2014</xref>). <italic><tp:taxon-name><tp:taxon-name-part taxon-name-part-type="genus" reg="Epizon">Epizon</tp:taxon-name-part></tp:taxon-name></italic> may be diagnosed from <italic><tp:taxon-name><tp:taxon-name-part taxon-name-part-type="genus" reg="Siphateles">Siphateles</tp:taxon-name-part></tp:taxon-name></italic> by 63 nucleotide substitutions within the mitochondrial cytochrome b gene (<italic><abbrev xmlns:xlink="http://www.w3.org/1999/xlink" xlink:title="mitochondrial cytochrome b" id="ABBRID0EYOAI" xlink:type="simple">cytb</abbrev></italic>), 46 of which are transitions and 17 of which are transversions (Table <xref ref-type="table" rid="T2">2</xref>).</p><table-wrap id="T2" position="float" orientation="portrait"><label>Table 2.</label><caption><p>Mutations identified within the mitochondrial cytochrome b (<italic><abbrev xmlns:xlink="http://www.w3.org/1999/xlink" xlink:title="mitochondrial cytochrome b" id="ABBRID0EKPAI" xlink:type="simple">cytb</abbrev></italic>) gene separating <italic><tp:taxon-name><tp:taxon-name-part taxon-name-part-type="genus" reg="Epizon">Epizon</tp:taxon-name-part></tp:taxon-name></italic> gen. nov. from <italic><tp:taxon-name><tp:taxon-name-part taxon-name-part-type="genus" reg="Siphateles">Siphateles</tp:taxon-name-part></tp:taxon-name></italic> Cope, 1883 based on 115 total sequences of these taxa (<italic><tp:taxon-name><tp:taxon-name-part taxon-name-part-type="genus" reg="Epizon">Epizon</tp:taxon-name-part></tp:taxon-name></italic> gen. nov., <italic>n</italic> = 8 and <italic><tp:taxon-name><tp:taxon-name-part taxon-name-part-type="genus" reg="Siphateles">Siphateles</tp:taxon-name-part></tp:taxon-name></italic>, <italic>n</italic> = 107). The position in the <italic><abbrev xmlns:xlink="http://www.w3.org/1999/xlink" xlink:title="mitochondrial cytochrome b" id="ABBRID0EPQAI" xlink:type="simple">cytb</abbrev></italic> sequence is given, the state observed in <italic><tp:taxon-name><tp:taxon-name-part taxon-name-part-type="genus" reg="Epizon">Epizon</tp:taxon-name-part></tp:taxon-name></italic> gen. nov., the state observed in <italic><tp:taxon-name><tp:taxon-name-part taxon-name-part-type="genus" reg="Siphateles">Siphateles</tp:taxon-name-part></tp:taxon-name></italic>, and if the difference is transitional (Ti) or transversional (Tv).</p></caption><table id="TID0EILCI" rules="all"><tbody><tr><th rowspan="1" colspan="1">Position</th><th rowspan="1" colspan="1"><italic><tp:taxon-name><tp:taxon-name-part taxon-name-part-type="genus" reg="Epizon">Epizon</tp:taxon-name-part></tp:taxon-name></italic> gen. nov.</th><th rowspan="1" colspan="1">
                      <italic>
                        <tp:taxon-name>
                          <tp:taxon-name-part taxon-name-part-type="genus" reg="Siphateles">Siphateles</tp:taxon-name-part>
                        </tp:taxon-name>
                      </italic>
                    </th><th rowspan="1" colspan="1">Transition or Transversion</th></tr><tr><td rowspan="1" colspan="1">21</td><td rowspan="1" colspan="1">T</td><td rowspan="1" colspan="1">C</td><td rowspan="1" colspan="1">Ti</td></tr><tr><td rowspan="1" colspan="1">24</td><td rowspan="1" colspan="1">T</td><td rowspan="1" colspan="1">C</td><td rowspan="1" colspan="1">Ti</td></tr><tr><td rowspan="1" colspan="1">27</td><td rowspan="1" colspan="1">G</td><td rowspan="1" colspan="1">A</td><td rowspan="1" colspan="1">Ti</td></tr><tr><td rowspan="1" colspan="1">60</td><td rowspan="1" colspan="1">T</td><td rowspan="1" colspan="1">C</td><td rowspan="1" colspan="1">Ti</td></tr><tr><td rowspan="1" colspan="1">66</td><td rowspan="1" colspan="1">G</td><td rowspan="1" colspan="1">A</td><td rowspan="1" colspan="1">Ti</td></tr><tr><td rowspan="1" colspan="1">72</td><td rowspan="1" colspan="1">C</td><td rowspan="1" colspan="1">A or G</td><td rowspan="1" colspan="1">Tv</td></tr><tr><td rowspan="1" colspan="1">81</td><td rowspan="1" colspan="1">C</td><td rowspan="1" colspan="1">T</td><td rowspan="1" colspan="1">Ti</td></tr><tr><td rowspan="1" colspan="1">105</td><td rowspan="1" colspan="1">C</td><td rowspan="1" colspan="1">T</td><td rowspan="1" colspan="1">Ti</td></tr><tr><td rowspan="1" colspan="1">141</td><td rowspan="1" colspan="1">C</td><td rowspan="1" colspan="1">A</td><td rowspan="1" colspan="1">Tv</td></tr><tr><td rowspan="1" colspan="1">145</td><td rowspan="1" colspan="1">T</td><td rowspan="1" colspan="1">C</td><td rowspan="1" colspan="1">Ti</td></tr><tr><td rowspan="1" colspan="1">183</td><td rowspan="1" colspan="1">C</td><td rowspan="1" colspan="1">T</td><td rowspan="1" colspan="1">Ti</td></tr><tr><td rowspan="1" colspan="1">189</td><td rowspan="1" colspan="1">C</td><td rowspan="1" colspan="1">T</td><td rowspan="1" colspan="1">Ti</td></tr><tr><td rowspan="1" colspan="1">198</td><td rowspan="1" colspan="1">C</td><td rowspan="1" colspan="1">A or G</td><td rowspan="1" colspan="1">Tv</td></tr><tr><td rowspan="1" colspan="1">199</td><td rowspan="1" colspan="1">G</td><td rowspan="1" colspan="1">A</td><td rowspan="1" colspan="1">Ti</td></tr><tr><td rowspan="1" colspan="1">219</td><td rowspan="1" colspan="1">A</td><td rowspan="1" colspan="1">T</td><td rowspan="1" colspan="1">Tv</td></tr><tr><td rowspan="1" colspan="1">234</td><td rowspan="1" colspan="1">C</td><td rowspan="1" colspan="1">T</td><td rowspan="1" colspan="1">Ti</td></tr><tr><td rowspan="1" colspan="1">255</td><td rowspan="1" colspan="1">T</td><td rowspan="1" colspan="1">C</td><td rowspan="1" colspan="1">Ti</td></tr><tr><td rowspan="1" colspan="1">258</td><td rowspan="1" colspan="1">A</td><td rowspan="1" colspan="1">C</td><td rowspan="1" colspan="1">Tv</td></tr><tr><td rowspan="1" colspan="1">309</td><td rowspan="1" colspan="1">T</td><td rowspan="1" colspan="1">C</td><td rowspan="1" colspan="1">Ti</td></tr><tr><td rowspan="1" colspan="1">318</td><td rowspan="1" colspan="1">G</td><td rowspan="1" colspan="1">A</td><td rowspan="1" colspan="1">Ti</td></tr><tr><td rowspan="1" colspan="1">321</td><td rowspan="1" colspan="1">T</td><td rowspan="1" colspan="1">C</td><td rowspan="1" colspan="1">Ti</td></tr><tr><td rowspan="1" colspan="1">351</td><td rowspan="1" colspan="1">C</td><td rowspan="1" colspan="1">A or G</td><td rowspan="1" colspan="1">Tv</td></tr><tr><td rowspan="1" colspan="1">387</td><td rowspan="1" colspan="1">G</td><td rowspan="1" colspan="1">C</td><td rowspan="1" colspan="1">Tv</td></tr><tr><td rowspan="1" colspan="1">393</td><td rowspan="1" colspan="1">C</td><td rowspan="1" colspan="1">T</td><td rowspan="1" colspan="1">Ti</td></tr><tr><td rowspan="1" colspan="1">399</td><td rowspan="1" colspan="1">T</td><td rowspan="1" colspan="1">C</td><td rowspan="1" colspan="1">Ti</td></tr><tr><td rowspan="1" colspan="1">426</td><td rowspan="1" colspan="1">C</td><td rowspan="1" colspan="1">G</td><td rowspan="1" colspan="1">Tv</td></tr><tr><td rowspan="1" colspan="1">444</td><td rowspan="1" colspan="1">T</td><td rowspan="1" colspan="1">C</td><td rowspan="1" colspan="1">Ti</td></tr><tr><td rowspan="1" colspan="1">459</td><td rowspan="1" colspan="1">C</td><td rowspan="1" colspan="1">A or G</td><td rowspan="1" colspan="1">Tv</td></tr><tr><td rowspan="1" colspan="1">477</td><td rowspan="1" colspan="1">T</td><td rowspan="1" colspan="1">C</td><td rowspan="1" colspan="1">Ti</td></tr><tr><td rowspan="1" colspan="1">492</td><td rowspan="1" colspan="1">T</td><td rowspan="1" colspan="1">C</td><td rowspan="1" colspan="1">Ti</td></tr><tr><td rowspan="1" colspan="1">498</td><td rowspan="1" colspan="1">A</td><td rowspan="1" colspan="1">G</td><td rowspan="1" colspan="1">Ti</td></tr><tr><td rowspan="1" colspan="1">522</td><td rowspan="1" colspan="1">G</td><td rowspan="1" colspan="1">C or T</td><td rowspan="1" colspan="1">Tv</td></tr><tr><td rowspan="1" colspan="1">576</td><td rowspan="1" colspan="1">G</td><td rowspan="1" colspan="1">A</td><td rowspan="1" colspan="1">Ti</td></tr><tr><td rowspan="1" colspan="1">592</td><td rowspan="1" colspan="1">C</td><td rowspan="1" colspan="1">T</td><td rowspan="1" colspan="1">Ti</td></tr><tr><td rowspan="1" colspan="1">598</td><td rowspan="1" colspan="1">C</td><td rowspan="1" colspan="1">T</td><td rowspan="1" colspan="1">Ti</td></tr><tr><td rowspan="1" colspan="1">609</td><td rowspan="1" colspan="1">C</td><td rowspan="1" colspan="1">T</td><td rowspan="1" colspan="1">Ti</td></tr><tr><td rowspan="1" colspan="1">612</td><td rowspan="1" colspan="1">C</td><td rowspan="1" colspan="1">A or G</td><td rowspan="1" colspan="1">Tv</td></tr><tr><td rowspan="1" colspan="1">652</td><td rowspan="1" colspan="1">G</td><td rowspan="1" colspan="1">A</td><td rowspan="1" colspan="1">Ti</td></tr><tr><td rowspan="1" colspan="1">663</td><td rowspan="1" colspan="1">T</td><td rowspan="1" colspan="1">C</td><td rowspan="1" colspan="1">Ti</td></tr><tr><td rowspan="1" colspan="1">717</td><td rowspan="1" colspan="1">T</td><td rowspan="1" colspan="1">C</td><td rowspan="1" colspan="1">Ti</td></tr><tr><td rowspan="1" colspan="1">735</td><td rowspan="1" colspan="1">C</td><td rowspan="1" colspan="1">T</td><td rowspan="1" colspan="1">Ti</td></tr><tr><td rowspan="1" colspan="1">759</td><td rowspan="1" colspan="1">G</td><td rowspan="1" colspan="1">A</td><td rowspan="1" colspan="1">Ti</td></tr><tr><td rowspan="1" colspan="1">771</td><td rowspan="1" colspan="1">T</td><td rowspan="1" colspan="1">C</td><td rowspan="1" colspan="1">Ti</td></tr><tr><td rowspan="1" colspan="1">819</td><td rowspan="1" colspan="1">T</td><td rowspan="1" colspan="1">C</td><td rowspan="1" colspan="1">Ti</td></tr><tr><td rowspan="1" colspan="1">834</td><td rowspan="1" colspan="1">C</td><td rowspan="1" colspan="1">T</td><td rowspan="1" colspan="1">Ti</td></tr><tr><td rowspan="1" colspan="1">855</td><td rowspan="1" colspan="1">C</td><td rowspan="1" colspan="1">A or G</td><td rowspan="1" colspan="1">Tv</td></tr><tr><td rowspan="1" colspan="1">876</td><td rowspan="1" colspan="1">A</td><td rowspan="1" colspan="1">C</td><td rowspan="1" colspan="1">Tv</td></tr><tr><td rowspan="1" colspan="1">885</td><td rowspan="1" colspan="1">G</td><td rowspan="1" colspan="1">A</td><td rowspan="1" colspan="1">Ti</td></tr><tr><td rowspan="1" colspan="1">897</td><td rowspan="1" colspan="1">T</td><td rowspan="1" colspan="1">A or G</td><td rowspan="1" colspan="1">Tv</td></tr><tr><td rowspan="1" colspan="1">901</td><td rowspan="1" colspan="1">T</td><td rowspan="1" colspan="1">C</td><td rowspan="1" colspan="1">Ti</td></tr><tr><td rowspan="1" colspan="1">909</td><td rowspan="1" colspan="1">C</td><td rowspan="1" colspan="1">G</td><td rowspan="1" colspan="1">Tv</td></tr><tr><td rowspan="1" colspan="1">912</td><td rowspan="1" colspan="1">G</td><td rowspan="1" colspan="1">A</td><td rowspan="1" colspan="1">Ti</td></tr><tr><td rowspan="1" colspan="1">918</td><td rowspan="1" colspan="1">T</td><td rowspan="1" colspan="1">C</td><td rowspan="1" colspan="1">Ti</td></tr><tr><td rowspan="1" colspan="1">933</td><td rowspan="1" colspan="1">A</td><td rowspan="1" colspan="1">G</td><td rowspan="1" colspan="1">Ti</td></tr><tr><td rowspan="1" colspan="1">957</td><td rowspan="1" colspan="1">C</td><td rowspan="1" colspan="1">T</td><td rowspan="1" colspan="1">Ti</td></tr><tr><td rowspan="1" colspan="1">999</td><td rowspan="1" colspan="1">A</td><td rowspan="1" colspan="1">T</td><td rowspan="1" colspan="1">Tv</td></tr><tr><td rowspan="1" colspan="1">1002</td><td rowspan="1" colspan="1">T</td><td rowspan="1" colspan="1">C</td><td rowspan="1" colspan="1">Ti</td></tr><tr><td rowspan="1" colspan="1">1017</td><td rowspan="1" colspan="1">G</td><td rowspan="1" colspan="1">A</td><td rowspan="1" colspan="1">Ti</td></tr><tr><td rowspan="1" colspan="1">1023</td><td rowspan="1" colspan="1">A</td><td rowspan="1" colspan="1">G</td><td rowspan="1" colspan="1">Ti</td></tr><tr><td rowspan="1" colspan="1">1026</td><td rowspan="1" colspan="1">T</td><td rowspan="1" colspan="1">C</td><td rowspan="1" colspan="1">Ti</td></tr><tr><td rowspan="1" colspan="1">1059</td><td rowspan="1" colspan="1">A</td><td rowspan="1" colspan="1">C</td><td rowspan="1" colspan="1">Tv</td></tr><tr><td rowspan="1" colspan="1">1068</td><td rowspan="1" colspan="1">T</td><td rowspan="1" colspan="1">C</td><td rowspan="1" colspan="1">Ti</td></tr><tr><td rowspan="1" colspan="1">1122</td><td rowspan="1" colspan="1">C</td><td rowspan="1" colspan="1">T</td><td rowspan="1" colspan="1">Ti</td></tr></tbody></table></table-wrap></tp:treatment-sec><tp:treatment-sec sec-type="description" id="SECID0EVLBI"><title>Description, distribution, and ecology.</title><p><italic><tp:taxon-name><tp:taxon-name-part taxon-name-part-type="genus" reg="Epizon">Epizon</tp:taxon-name-part></tp:taxon-name></italic> is a genus of small to medium-sized minnows in the family <tp:taxon-name><tp:taxon-name-part taxon-name-part-type="family">Leuciscidae</tp:taxon-name-part></tp:taxon-name> (Fig. <xref ref-type="fig" rid="F6">6</xref>). Teeth pharyngeal, mouth terminal. The color is variable with habitat occupied, varying from nearly black dorsally with speckled golden sides and a silver belly in canyon habitats to light green dorsally without speckling laterally and a white belly in downstream habitats (<xref ref-type="bibr" rid="B69">Williams and Bond 1983</xref>). <italic><tp:taxon-name><tp:taxon-name-part taxon-name-part-type="genus" reg="Epizon">Epizon</tp:taxon-name-part> <tp:taxon-name-part taxon-name-part-type="species" reg="boraxobius">boraxobius</tp:taxon-name-part></tp:taxon-name></italic> tends to be moderately dark, olive-green dorsally, silver-colored laterally and ventrally (<xref ref-type="bibr" rid="B68">Williams and Bond 1980</xref>). Average number of dorsal-fin rays of 7, anal rays 7, pelvic rays 8, and caudal-fin rays 19. <italic><tp:taxon-name><tp:taxon-name-part taxon-name-part-type="genus" reg="Epizon">Epizon</tp:taxon-name-part> <tp:taxon-name-part taxon-name-part-type="species" reg="alvordensis">alvordensis</tp:taxon-name-part></tp:taxon-name></italic> commonly has 13 pectoral-fin rays and <italic><tp:taxon-name><tp:taxon-name-part taxon-name-part-type="genus" reg="Epizon">E.</tp:taxon-name-part> <tp:taxon-name-part taxon-name-part-type="species" reg="boraxobius">boraxobius</tp:taxon-name-part></tp:taxon-name></italic> 14 (<xref ref-type="bibr" rid="B68">Williams and Bond 1980</xref>).</p><p><italic><tp:taxon-name><tp:taxon-name-part taxon-name-part-type="genus" reg="Epizon">Epizon</tp:taxon-name-part></tp:taxon-name></italic> is endemic to the Alvord Basin of Eastern Oregon of the Northwest Lakes subregion, of the Great Basin (<xref ref-type="bibr" rid="B21">Houghton 1976</xref>). The Alvord Basin is a north-south oriented valley bounded by Steens Mountain to the west and the Owyhee Plateau to the east, with formation of the valley during the Miocene (<xref ref-type="bibr" rid="B44">Orr and Orr 2012</xref>). It appears that the ancestral lineage of <italic><tp:taxon-name><tp:taxon-name-part taxon-name-part-type="genus" reg="Epizon">Epizon</tp:taxon-name-part></tp:taxon-name></italic> was isolated during this time. During the Pleistocene, the pluvial Lake Alvord was ~19 km wide and 113 km long during maximal extent (<xref ref-type="bibr" rid="B51">Reheis 1999</xref>). Subsequent drying isolated fishes in limited suitable habitats in a cyclical fashion, resulting in <italic><tp:taxon-name><tp:taxon-name-part taxon-name-part-type="genus" reg="Epizon">E.</tp:taxon-name-part> <tp:taxon-name-part taxon-name-part-type="species" reg="alvordensis">alvordensis</tp:taxon-name-part></tp:taxon-name></italic> being more broadly distributed within the basin of former Lake Alvord and <italic><tp:taxon-name><tp:taxon-name-part taxon-name-part-type="genus" reg="Epizon">E.</tp:taxon-name-part> <tp:taxon-name-part taxon-name-part-type="species" reg="boraxobius">boraxobius</tp:taxon-name-part></tp:taxon-name></italic> restricted to the thermal spring-fed Borax Lake and proximate habitats. Within Borax Lake, fish live typically for a year and are of a smaller size (33–45 mm SL) whereas in the diverse habitats elsewhere in Alvord Basin <italic><tp:taxon-name><tp:taxon-name-part taxon-name-part-type="genus" reg="Epizon">E.</tp:taxon-name-part> <tp:taxon-name-part taxon-name-part-type="species" reg="alvordensis">alvordensis</tp:taxon-name-part></tp:taxon-name></italic> fish live longer and grow larger, 4–5 years and ≤ 120 mm SL (<xref ref-type="bibr" rid="B69">Williams and Bond 1983</xref>; <xref ref-type="bibr" rid="B59">Sigler and Sigler 2014</xref>). A sample of 50 fish from Gridley Springs were reported to be 27–91 mm SL with a peak at 30-38 mm SL and fish distributed into larger sizes ≤ 91 mm SL (<xref ref-type="bibr" rid="B69">Williams and Bond 1983</xref>). As such, <italic><tp:taxon-name><tp:taxon-name-part taxon-name-part-type="genus" reg="Epizon">E.</tp:taxon-name-part> <tp:taxon-name-part taxon-name-part-type="species" reg="boraxobius">boraxobius</tp:taxon-name-part></tp:taxon-name></italic> had been noted prior to formal taxonomic description as a dwarf form of <italic><tp:taxon-name><tp:taxon-name-part taxon-name-part-type="genus" reg="Epizon">E.</tp:taxon-name-part> <tp:taxon-name-part taxon-name-part-type="species" reg="alvordensis">alvordensis</tp:taxon-name-part></tp:taxon-name></italic>. Borax Lake is fed by springs with 35–40 °C outflows resulting in a lake of typically 29–32 °C temperatures, with <italic><tp:taxon-name><tp:taxon-name-part taxon-name-part-type="genus" reg="Epizon">E.</tp:taxon-name-part> <tp:taxon-name-part taxon-name-part-type="species" reg="boraxobius">boraxobius</tp:taxon-name-part></tp:taxon-name></italic> avoiding temperatures above 34 °C and a loss of equilibrium at 34.5 °C (<xref ref-type="bibr" rid="B69">Williams and Bond 1983</xref>). <italic><tp:taxon-name><tp:taxon-name-part taxon-name-part-type="genus" reg="Epizon">Epizon</tp:taxon-name-part> <tp:taxon-name-part taxon-name-part-type="species" reg="alvordensis">alvordensis</tp:taxon-name-part></tp:taxon-name></italic> occupies a variety of habitats in springs, creeks, ponds, and reservoirs, in seven of eight historically occupied drainages (<xref ref-type="bibr" rid="B55">Scheerer et al. 2015</xref>). This taxon is found in cold, cool, and warm waters, but not above 31.1 °C (<xref ref-type="bibr" rid="B69">Williams and Bond 1983</xref>). Differentiation of the two species of <italic><tp:taxon-name><tp:taxon-name-part taxon-name-part-type="genus" reg="Epizon">Epizon</tp:taxon-name-part></tp:taxon-name></italic> may be driven by adaptation to the unique characteristics of the thermal-spring discharge with possible sympatric speciation of <italic><tp:taxon-name><tp:taxon-name-part taxon-name-part-type="genus" reg="Epizon">E.</tp:taxon-name-part> <tp:taxon-name-part taxon-name-part-type="species" reg="alvordensis">alvordensis</tp:taxon-name-part></tp:taxon-name></italic> and <italic><tp:taxon-name><tp:taxon-name-part taxon-name-part-type="genus" reg="Epizon">E.</tp:taxon-name-part> <tp:taxon-name-part taxon-name-part-type="species" reg="boraxobius">boraxobius</tp:taxon-name-part></tp:taxon-name></italic> (e.g., <xref ref-type="bibr" rid="B62">Smith et al. 2019</xref>). In addition to the characters of <xref ref-type="bibr" rid="B68">Williams and Bond (1980)</xref>, nuclear genetic data separates the two species (<xref ref-type="bibr" rid="B62">Smith et al. 2019</xref>). <xref ref-type="bibr" rid="B54">Remple (2013)</xref> reports that larger eye diameter, longer snout length and longer head length differentiating <italic><tp:taxon-name><tp:taxon-name-part taxon-name-part-type="genus" reg="Epizon">E.</tp:taxon-name-part> <tp:taxon-name-part taxon-name-part-type="species" reg="alvordensis">alvordensis</tp:taxon-name-part></tp:taxon-name></italic> and <italic><tp:taxon-name><tp:taxon-name-part taxon-name-part-type="genus" reg="Epizon">E.</tp:taxon-name-part> <tp:taxon-name-part taxon-name-part-type="species" reg="boraxobius">boraxobius</tp:taxon-name-part></tp:taxon-name></italic> are apparent in early life stages and can be used to differentiate larvae.</p><p>Nuptial tubercles are present in males with sexual dimorphism reported in <italic><tp:taxon-name><tp:taxon-name-part taxon-name-part-type="genus" reg="Epizon">E.</tp:taxon-name-part> <tp:taxon-name-part taxon-name-part-type="species" reg="boraxobius">boraxobius</tp:taxon-name-part></tp:taxon-name></italic> based on relative length of fins, which are all longer in males than females (<xref ref-type="bibr" rid="B68">Williams and Bond 1980</xref>). This characteristic is also apparent in <italic><tp:taxon-name><tp:taxon-name-part taxon-name-part-type="genus" reg="Epizon">E.</tp:taxon-name-part> <tp:taxon-name-part taxon-name-part-type="species" reg="alvordensis">alvordensis</tp:taxon-name-part></tp:taxon-name></italic> (<xref ref-type="bibr" rid="B59">Sigler and Sigler 2014</xref>). Given the constant temperatures of Borax Lake, year-round spawning occurs with <italic><tp:taxon-name><tp:taxon-name-part taxon-name-part-type="genus" reg="Epizon">E.</tp:taxon-name-part> <tp:taxon-name-part taxon-name-part-type="species" reg="boraxobius">boraxobius</tp:taxon-name-part></tp:taxon-name></italic>. <italic><tp:taxon-name><tp:taxon-name-part taxon-name-part-type="genus" reg="Epizon">Epizon</tp:taxon-name-part> <tp:taxon-name-part taxon-name-part-type="species" reg="alvordensis">alvordensis</tp:taxon-name-part></tp:taxon-name></italic> in thermally fluctuating habitats, spawns only once a year (<xref ref-type="bibr" rid="B69">Williams and Bond 1983</xref>). <italic><tp:taxon-name><tp:taxon-name-part taxon-name-part-type="genus" reg="Epizon">Epizon</tp:taxon-name-part></tp:taxon-name></italic> are opportunistic omnivores with a diet closely related to the production of their habitats and variable with seasons (e.g., Williams and Williams 1980). Top dietary items are microcrustaceans, chironomids and diatoms (<xref ref-type="bibr" rid="B69">Williams and Bond 1983</xref>).</p></tp:treatment-sec><tp:treatment-sec sec-type="etymology" id="SECID0EBWBI"><title>Etymology.</title><p>Romanized Greek version of επιζών, meaning survivor in reference to the persistence of this genus in the diverse and challenging desert habitats it has found itself. Gender masculine.</p></tp:treatment-sec><ref-list><ref id="B22"><mixed-citation xmlns:xlink="http://www.w3.org/1999/xlink" xlink:type="simple"><person-group><name name-style="western"><surname>Hubbs</surname><given-names>CL</given-names></name><name name-style="western"><surname>Miller</surname><given-names>RR</given-names></name></person-group> (<year>1972</year>) <article-title>Diagnoses of new cyprinid fishes of isolated waters in the Great Basin of western North America.</article-title><source>Transactions of the San Diego Society Natural History</source><volume>17</volume>: <fpage>101</fpage>–<lpage>106</lpage>.</mixed-citation></ref><ref id="B36"><mixed-citation xmlns:xlink="http://www.w3.org/1999/xlink" xlink:type="simple"><person-group><name name-style="western"><surname>Miller</surname><given-names>RR</given-names></name></person-group> (<year>1973</year>) Two new fishes, <italic><tp:taxon-name><tp:taxon-name-part taxon-name-part-type="genus">Gila</tp:taxon-name-part> <tp:taxon-name-part taxon-name-part-type="species">bicolor</tp:taxon-name-part> <tp:taxon-name-part taxon-name-part-type="subspecies">snyderi</tp:taxon-name-part></tp:taxon-name></italic> and <italic><tp:taxon-name><tp:taxon-name-part taxon-name-part-type="genus">Catostomus</tp:taxon-name-part> <tp:taxon-name-part taxon-name-part-type="species">fumeiventris</tp:taxon-name-part></tp:taxon-name></italic>, from the Owens River Basin, California. Occasional Papers of the Museum of Zoology University of Michigan No. 667, 19 pp.</mixed-citation></ref><ref id="B68"><mixed-citation xmlns:xlink="http://www.w3.org/1999/xlink" xlink:type="simple"><person-group><name name-style="western"><surname>Williams</surname><given-names>JE</given-names></name><name name-style="western"><surname>Bond</surname><given-names>CE</given-names></name></person-group> (<year>1980</year>) <article-title><italic><tp:taxon-name><tp:taxon-name-part taxon-name-part-type="genus">Gila</tp:taxon-name-part> <tp:taxon-name-part taxon-name-part-type="species">boraxobius</tp:taxon-name-part></tp:taxon-name></italic>, a new species of cyprinid fish from southeastern Oregon with a comparison to <italic><tp:taxon-name><tp:taxon-name-part taxon-name-part-type="genus">G.</tp:taxon-name-part> <tp:taxon-name-part taxon-name-part-type="species">alvordensis</tp:taxon-name-part></tp:taxon-name></italic>.</article-title><source>Proceedings of the Biological Society of Washington</source><volume>93</volume>: <fpage>291</fpage>–<lpage>298</lpage>.</mixed-citation></ref><ref id="B69"><mixed-citation xmlns:xlink="http://www.w3.org/1999/xlink" xlink:type="simple"><person-group><name name-style="western"><surname>Williams</surname><given-names>JE</given-names></name><name name-style="western"><surname>Bond</surname><given-names>CE</given-names></name></person-group> (<year>1983</year>) <article-title>Status and life history notes on the native fishes of the Alvord Basin, Oregon and Nevada. Great Basin Naturalist.</article-title><volume>43</volume>(<issue>3</issue>): <fpage>409</fpage>–<lpage>420</lpage>. <ext-link xlink:href="https://scholarsarchive.byu.edu/gbn/vol43/iss3/5" ext-link-type="uri" xlink:type="simple">https://scholarsarchive.byu.edu/gbn/vol43/iss3/5</ext-link></mixed-citation></ref><ref id="B70"><mixed-citation xmlns:xlink="http://www.w3.org/1999/xlink" xlink:type="simple"><person-group><name name-style="western"><surname>Williams</surname><given-names>JE</given-names></name><name name-style="western"><surname>Williams</surname><given-names>CD</given-names></name><name name-style="western"><surname>Bond</surname><given-names>CE</given-names></name></person-group> (<year>1980</year>) <source>Fishes of the Sheldon National Wildlife Refuge. In RA Tubb (Principle Investigator): Survey of fishes, amphibians, and reptiles on the Sheldon National Wildlife Refuge, Nevada.</source><publisher-name>US Fish and Wildlife Service</publisher-name>, <publisher-loc>Washington DC</publisher-loc>, <size units="page">58 pp</size>.</mixed-citation></ref><ref id="B59"><mixed-citation xmlns:xlink="http://www.w3.org/1999/xlink" xlink:type="simple"><person-group><name name-style="western"><surname>Sigler</surname><given-names>WF</given-names></name><name name-style="western"><surname>Sigler</surname><given-names>JW</given-names></name></person-group> (<year>2014</year>) <source>Fishes of the Great Basin: a natural history.</source><publisher-name>University of Nevada Press</publisher-name>, <publisher-loc>Reno</publisher-loc>, <size units="page">448 pp</size>.</mixed-citation></ref><ref id="B21"><mixed-citation xmlns:xlink="http://www.w3.org/1999/xlink" xlink:type="simple"><person-group><name name-style="western"><surname>Houghton</surname><given-names>SG</given-names></name></person-group> (<year>1976</year>) <source>A trace of desert waters, The Great Basin story. The Arthur H. Clark Co.</source><publisher-name>, Glendale</publisher-name>, <publisher-loc>California</publisher-loc>, <size units="page">283 pp</size>.</mixed-citation></ref><ref id="B44"><mixed-citation xmlns:xlink="http://www.w3.org/1999/xlink" xlink:type="simple"><person-group><name name-style="western"><surname>Orr</surname><given-names>EL</given-names></name><name name-style="western"><surname>Orr</surname><given-names>WN</given-names></name></person-group> (<year>2012</year>) <source>Oregon geology.</source><publisher-name>Oregon State University Press</publisher-name>, <publisher-loc>Corvallis</publisher-loc>, <size units="page">304 pp</size>.</mixed-citation></ref><ref id="B51"><mixed-citation xmlns:xlink="http://www.w3.org/1999/xlink" xlink:type="simple"><person-group><name name-style="western"><surname>Reheis</surname><given-names>M</given-names></name></person-group> (<year>1999</year>) <article-title>Highest pluvial-lake shorelines and Pleistocene climate of the western Great Basin.</article-title><source>Quaternary Research</source><volume>52</volume>(<issue>2</issue>): <fpage>196</fpage>–<lpage>205</lpage>. <ext-link xlink:href="10.1006/qres.1999.2064" ext-link-type="doi" xlink:type="simple">https://doi.org/10.1006/qres.1999.2064</ext-link></mixed-citation></ref><ref id="B55"><mixed-citation xmlns:xlink="http://www.w3.org/1999/xlink" xlink:type="simple"><person-group><name name-style="western"><surname>Scheerer</surname><given-names>PD</given-names></name><name name-style="western"><surname>Peterson</surname><given-names>JT</given-names></name><name name-style="western"><surname>Clements</surname><given-names>S</given-names></name></person-group> (<year>2015</year>) <article-title>Distribution and abundance of Alvord Chub in Oregon and Nevada. Northwestern Naturalist (Olympia, Wash.</article-title><source>)</source><volume>96</volume>(<issue>2</issue>): <fpage>118</fpage>–<lpage>132</lpage>. <ext-link xlink:href="10.1898/1051-1733-96.2.118" ext-link-type="doi" xlink:type="simple">https://doi.org/10.1898/1051-1733-96.2.118</ext-link></mixed-citation></ref><ref id="B62"><mixed-citation xmlns:xlink="http://www.w3.org/1999/xlink" xlink:type="simple"><person-group><name name-style="western"><surname>Smith</surname><given-names>CT</given-names></name><name name-style="western"><surname>Von Bargen</surname><given-names>J</given-names></name><name name-style="western"><surname>DeHaan</surname><given-names>PW</given-names></name><name name-style="western"><surname>Scheerer</surname><given-names>P</given-names></name><name name-style="western"><surname>Meeuwig</surname><given-names>MH</given-names></name></person-group> (<year>2019</year>) <article-title>Genetic structure and history of chub in the Alvord Basin.</article-title><source>Conservation Genetics</source><volume>20</volume>(<issue>3</issue>): <fpage>489</fpage>–<lpage>501</lpage>. <ext-link xlink:href="10.1007/s10592-019-01148-6" ext-link-type="doi" xlink:type="simple">https://doi.org/10.1007/s10592-019-01148-6</ext-link></mixed-citation></ref><ref id="B54"><mixed-citation xmlns:xlink="http://www.w3.org/1999/xlink" xlink:type="simple"><person-group><name name-style="western"><surname>Remple</surname><given-names>S</given-names></name></person-group> (<year>2013</year>) Taxonomy and Systematic Relationships of Tui Chubs (<italic><tp:taxon-name><tp:taxon-name-part taxon-name-part-type="genus">Siphateles</tp:taxon-name-part></tp:taxon-name></italic>: <tp:taxon-name><tp:taxon-name-part taxon-name-part-type="family">Cyprinidae</tp:taxon-name-part></tp:taxon-name>) from Oregon’s Great Basin. MSc Thesis, Oregon State University.</mixed-citation></ref></ref-list></tp:taxon-treatment>
