# Supplementary material for: ﻿Evolutionary relationships of Fish Lake Valley Tui Chub Siphateles obesus ssp. (Teleostei, Cypriniformes, Leuciscidae) and a new genus of leuciscid minnows from the Alvord Basin, western United States
Source: Zookeys. 2025 Nov 21;1261:39–67. doi: 10.3897/zookeys.1261.151636 (PMC12663728; doi:10.3897/zookeys.1261.151636)
Supplement: Supplementary material 3 — Tree files and ASAP results [file zookeys-1261-039_article-151636__-s003.zip]

Archive with 12 entries (11 files):
- Data Supplement/
- __MACOSX/._Data Supplement
- Data Supplement/ml-tree.contree
- __MACOSX/Data Supplement/._ml-tree.contree
- Data Supplement/cytb.contree
- __MACOSX/Data Supplement/._cytb.contree
- Data Supplement/asap-results-five-and-six-cluster.csv
- __MACOSX/Data Supplement/._asap-results-five-and-six-cluster.csv
- Data Supplement/.DS_Store
- __MACOSX/Data Supplement/._.DS_Store
- Data Supplement/svdq-boot-location.trees
- __MACOSX/Data Supplement/._svdq-boot-location.trees
