# Supplementary material for: ﻿Evolutionary relationships of Fish Lake Valley Tui Chub Siphateles obesus ssp. (Teleostei, Cypriniformes, Leuciscidae) and a new genus of leuciscid minnows from the Alvord Basin, western United States
Source: Zookeys. 2025 Nov 21;1261:39–67. doi: 10.3897/zookeys.1261.151636 (PMC12663728; doi:10.3897/zookeys.1261.151636)
Supplement: Supplementary material 3 — Tree files and ASAP results [file zookeys-1261-039_article-151636__-s003.zip › Data Supplement/ml-tree.contree]

(1_1:0.0000022060,2_1:0.0004881619,((((3_1:0.0013867159,((((((4_1:0.0015849754,6_1:0.0009852944)96:0.0006911465,12_1:0.0009043995)84:0.0008115583,8_1:0.0008919102)76:0.0015788557,9_1:0.0009113634)72:0.0019998597,10_1:0.0009304675)33:0.0007010252,(5_1:0.0000022769,11_1:0.0016130273)66:0.0015498708)53:0.0010719654)51:0.0009332210,7_1:0.0002941552)100:0.0749209221,(((((((22_1:0.0000024734,(24_1:0.0000024734,28_1:0.0014655924)75:0.0000022921)67:0.0013152222,((26_1:0.0000024711,(33_1:0.0004135458,35_1:0.0000024734)66:0.0000020701)64:0.0005820919,(27_1:0.0010169062,(30_1:0.0000021761,34_1:0.0000024711)53:0.0016273284)29:0.0000021072)62:0.0008128921)95:0.0024716153,(((23_1:0.0000024711,31_1:0.0000024711)60:0.0003426022,29_1:0.0000024711)55:0.0000340262,25_1:0.0000024711)45:0.0000313818)56:0.0015864904,32_1:0.0000021058)100:0.0596421663,((((((((123_1:0.0000024711,131_1:0.0000024640)100:0.0077598666,137_1:0.0016135151)61:0.0045914174,130_1:0.0042254479)50:0.0036264036,(((125_1:0.0029171175,126_1:0.0065159587)95:0.0043745773,134_1:0.0070795162)79:0.0039449328,129_1:0.0036377689)46:0.0020285028)89:0.0063606845,((((((124_1:0.0000024711,132_1:0.0000025618)100:0.0034768692,136_1:0.0039846902)68:0.0024926218,142_1:0.0047923979)68:0.0057819593,((135_1:0.0015522129,143_1:0.0026390301)84:0.0020841360,146_1:0.0036615898)78:0.0026706469)40:0.0029215199,(128_1:0.0050413379,144_1:0.0032347684)96:0.0056399619)39:0.0034729324,(138_1:0.0033019753,147_1:0.0053231271)64:0.0044709240)56:0.0021395730)46:0.0024569842,(((133_1:0.0043265974,139_1:0.0039609259)86:0.0037555387,145_1:0.0069473327)81:0.0034583814,(140_1:0.0022630042,141_1:0.0047846792)90:0.0056593241)85:0.0019819380)72:0.0062357494,127_1:0.0027035181)100:0.0150784731,((((((((((155_1:0.0051998486,173_1:0.0048624439)96:0.0045045408,(172_1:0.0014917861,174_1:0.0066073772)100:0.0045936844)88:0.0037571684,166_1:0.0060129845)90:0.0045381618,((159_1:0.0065753204,(164_1:0.0048131535,165_1:0.0045615747)98:0.0048167048)81:0.0028360153,162_1:0.0095423782)66:0.0022655611)75:0.0047077362,167_1:0.0062038430)45:0.0018793897,((157_1:0.0067823805,(158_1:0.0064140171,171_1:0.0061849833)98:0.0055517954)97:0.0043232541,(161_1:0.0054062588,168_1:0.0067126586)77:0.0011981049)77:0.0045558748)55:0.0017793086,156_1:0.0089341715)74:0.0040188399,(160_1:0.0050176472,169_1:0.0045526459)100:0.0051242789)91:0.0039282326,163_1:0.0056791760)45:0.0023917588,170_1:0.0060174537)80:0.0056814011)100:0.0261155667)100:0.0290727077,((((((((((36_1:0.0012561223,((((39_1:0.0018901422,51_1:0.0021869250)81:0.0019403597,52_1:0.0008257625)81:0.0012826672,58_1:0.0036198460)71:0.0012391786,((41_1:0.0023947204,49_1:0.0031104507)99:0.0027168673,(53_1:0.0000024751,56_1:0.0000024771)100:0.0057299391)89:0.0016345052)87:0.0021215038)80:0.0009804538,((((40_1:0.0022072092,45_1:0.0010512935)93:0.0027843200,44_1:0.0019297439)67:0.0006607065,((((((42_1:0.0016343727,((60_1:0.0000024734,(61_1:0.0004171372,69_1:0.0000024711)100:0.0012725836)100:0.0010807008,65_1:0.0020279085)99:0.0031904501)95:0.0011872309,66_1:0.0024986833)81:0.0014906549,((46_1:0.0014887167,47_1:0.0000026079)98:0.0016037231,67_1:0.0012473083)81:0.0008959832)47:0.0012728714,43_1:0.0000024734)70:0.0019478537,((50_1:0.0046312196,(62_1:0.0022706572,63_1:0.0027540030)95:0.0023315954)89:0.0013848473,(64_1:0.0012987312,68_1:0.0000020625)98:0.0014836053)87:0.0016068156)83:0.0005096568,70_1:0.0012443371)86:0.0018589470)82:0.0012490499,((48_1:0.0008493197,54_1:0.0017714246)67:0.0019668127,59_1:0.0014503093)65:0.0028152939)84:0.0017989623)83:0.0012587705,55_1:0.0027204942)90:0.0020333600,37_1:0.0026442195)92:0.0023807215,57_1:0.0039750234)75:0.0007883247,38_1:0.0029204894)98:0.0033197772,(117_1:0.0018523995,118_1:0.0000024734)97:0.0039256621)96:0.0015346046,119_1:0.0024822391)100:0.0089397280,((((((((106_1:0.0019883139,111_1:0.0050956706)84:0.0022014414,107_1:0.0014529324)82:0.0022849460,113_1:0.0032580025)74:0.0021516974,115_1:0.0017603817)55:0.0013382135,108_1:0.0041024444)50:0.0013833830,((110_1:0.0016931113,116_1:0.0039242551)100:0.0034312802,112_1:0.0039779415)75:0.0013868802)61:0.0012253527,114_1:0.0031491986)95:0.0036542456,109_1:0.0027850548)100:0.0195458515)100:0.0261450199,(((((((((71_1:0.0075251759,(((74_1:0.0040711979,75_1:0.0033408437)100:0.0094937419,76_1:0.0048975313)88:0.0048822655,77_1:0.0089237053)59:0.0049729793)59:0.0062033007,73_1:0.0189515345)58:0.0036063678,72_1:0.0076617677)88:0.0057004115,78_1:0.0077107276)100:0.0180343639,(((94_1:0.0078220056,((96_1:0.0102624410,(97_1:0.0092097694,(((98_1:0.0055276303,101_1:0.0111933086)94:0.0051202683,99_1:0.0124014751)81:0.0039548006,((102_1:0.0000024734,103_1:0.0000024734)100:0.0126276746,105_1:0.0113674594)74:0.0054121332)53:0.0039818084)77:0.0051331177)78:0.0031838311,100_1:0.0094395795)86:0.0077356461)81:0.0059693256,104_1:0.0112310342)94:0.0107031157,95_1:0.0141547922)96:0.0145975856)100:0.0387180792,92_1:0.0114709291)79:0.0172334317,93_1:0.0133230309)76:0.0081467131,91_1:0.0127844067)97:0.0213792615,(((((79_1:0.0025789551,81_1:0.0055326192)94:0.0041878317,((((80_1:0.0040192792,84_1:0.0029562299)67:0.0037130257,(89_1:0.0032743433,90_1:0.0031082025)83:0.0014347884)65:0.0020940516,(85_1:0.0013946463,87_1:0.0061840162)74:0.0017883432)76:0.0052956682,86_1:0.0055699278)50:0.0017376925)56:0.0035057576,88_1:0.0037405351)90:0.0043243924,82_1:0.0071709364)74:0.0033985013,83_1:0.0041335692)100:0.0414866342)100:0.0314068684)98:0.0154432888)97:0.0155341941,((((((((((120_1:0.0012077753,181_1:0.0000024711)100:0.0041338164,((177_1:0.0000024711,190_1:0.0000024711)91:0.0000024751,179_1:0.0000024711)92:0.0008304795)100:0.0130955651,((((121_1:0.0000024711,(148_1:0.0000024711,215_1:0.0000024734)99:0.0000024751)98:0.0000025733,182_1:0.0000024711)100:0.0040188325,189_1:0.0049745385)99:0.0038362620,197_1:0.0025512075)100:0.0090137282)100:0.0119074165,(175_1:0.0111833950,186_1:0.0094033070)98:0.0089062338)98:0.0093516914,((((((150_1:0.0000024711,152_1:0.0000024711)98:0.0000025274,184_1:0.0000024711)100:0.0054188784,154_1:0.0034164621)77:0.0085800066,187_1:0.0099230241)97:0.0066115651,(180_1:0.0000024734,(191_1:0.0000024734,193_1:0.0000024734)96:0.0000024751)100:0.0062745138)29:0.0043709877,198_1:0.0079357952)29:0.0056883582)64:0.0072116709,(((((122_1:0.0000024711,151_1:0.0000021058)93:0.0000024751,149_1:0.0000024711)97:0.0000026261,183_1:0.0000024711)100:0.0113522443,((153_1:0.0000020194,185_1:0.0000028446)99:0.0134374254,((176_1:0.0000024734,178_1:0.0000024711)100:0.0115333688,(195_1:0.0000024711,196_1:0.0000024734)100:0.0090208000)100:0.0049509867)93:0.0074942112)85:0.0026870224,(192_1:0.0000024751,194_1:0.0000024711)100:0.0062006881)96:0.0108792360)98:0.0071277077,((199_1:0.0072346320,((((((200_1:0.0046955080,213_1:0.0108768329)96:0.0052406847,(212_1:0.0102560079,214_1:0.0099583510)80:0.0038997945)65:0.0048198925,202_1:0.0067495712)92:0.0083742250,(((201_1:0.0110676653,208_1:0.0096118342)91:0.0094781756,(203_1:0.0106419370,207_1:0.0069804208)61:0.0054665999)48:0.0064356570,((204_1:0.0088841516,209_1:0.0056614693)43:0.0039334224,205_1:0.0112245479)47:0.0054481112)29:0.0042192679)93:0.0064315197,211_1:0.0068324539)91:0.0045238409,206_1:0.0121982564)99:0.0101263112)98:0.0051321612,210_1:0.0100536058)100:0.0115479586)100:0.0065754069,188_1:0.0095185643)100:0.0501701463,((((284_1:0.0099938529,((((285_1:0.0070702114,286_1:0.0106140513)81:0.0039591141,288_1:0.0129151688)82:0.0081609898,287_1:0.0075424356)60:0.0072878880,289_1:0.0131084914)100:0.0129610264)100:0.0783317587,((((((305_1:0.0096382298,(313_1:0.0148908375,(317_1:0.0211984353,348_1:0.0239249635)98:0.0035421243)52:0.0099931675)50:0.0101500783,((((306_1:0.0136829968,308_1:0.0199076953)62:0.0079430258,(309_1:0.0167333727,318_1:0.0148322853)62:0.0055854598)84:0.0074572235,311_1:0.0207682338)78:0.0120327637,(((310_1:0.0162254229,312_1:0.0264229382)51:0.0123928338,314_1:0.0211673670)63:0.0092678927,(315_1:0.0171564246,316_1:0.0133427579)97:0.0120071215)70:0.0106060750)50:0.0107307395)75:0.0079549470,(((((322_1:0.0240906589,329_1:0.0171385714)57:0.0096680530,355_1:0.0179807420)37:0.0026826253,346_1:0.0175207133)59:0.0099157073,(332_1:0.0203129880,343_1:0.0183151145)95:0.0164296887)49:0.0059043137,(((323_1:0.0148885161,324_1:0.0189750922)83:0.0075757890,337_1:0.0203701509)90:0.0107927922,((330_1:0.0185217580,((333_1:0.0183203733,353_1:0.0183713385)93:0.0103731483,342_1:0.0260936135)64:0.0053035618)74:0.0092420331,354_1:0.0209879757)46:0.0059672958)57:0.0089851636)67:0.0056111510)48:0.0049300024,(((((319_1:0.0133669219,321_1:0.0138292795)69:0.0097313822,((320_1:0.0098439484,341_1:0.0170366416)98:0.0055257390,338_1:0.0270522818)55:0.0063079937)78:0.0078255682,347_1:0.0242759078)67:0.0051726884,(((328_1:0.0156010910,357_1:0.0204802464)58:0.0088682534,349_1:0.0242475281)89:0.0094286616,(350_1:0.0205607893,356_1:0.0163445483)98:0.0119975524)61:0.0073999824)67:0.0066481164,(326_1:0.0260481047,((327_1:0.0161427311,(335_1:0.0248188004,336_1:0.0232681054)56:0.0076510136)52:0.0087181058,(344_1:0.0204552810,351_1:0.0193654218)66:0.0074236014)65:0.0070495521)61:0.0054024263)53:0.0056198429)62:0.0056809424,(((307_1:0.0176947749,(334_1:0.0184610541,352_1:0.0209426867)87:0.0079701156)85:0.0091465931,(340_1:0.0212286301,345_1:0.0174207326)56:0.0109471259)55:0.0068781148,(325_1:0.0190300885,339_1:0.0177197247)75:0.0120083338)70:0.0094151765)77:0.0076258583,331_1:0.0191200120)100:0.0195582854)100:0.0332185500,((((290_1:0.0063755207,294_1:0.0057017012)59:0.0076419971,((291_1:0.0090189643,292_1:0.0025077054)85:0.0033078211,293_1:0.0084492886)85:0.0047871318)58:0.0054104259,295_1:0.0054172410)100:0.0178343908,(((296_1:0.0062448418,297_1:0.0062971788)79:0.0043120850,((((298_1:0.0070586069,301_1:0.0044690938)99:0.0066209351,(302_1:0.0042891566,304_1:0.0058944644)89:0.0039372006)86:0.0046786505,303_1:0.0048903456)83:0.0037856341,300_1:0.0100636912)61:0.0063798213)80:0.0058574765,299_1:0.0070874997)100:0.0181563796)100:0.1081720567)72:0.0131277977,(((((((((358_1:0.0323110739,379_1:0.0239248471)91:0.0090538601,364_1:0.0334270130)90:0.0097613089,(366_1:0.0241830750,367_1:0.0263271900)99:0.0198354490)92:0.0149722619,((((359_1:0.0358363881,(368_1:0.0255643962,381_1:0.0334363566)88:0.0086407056)55:0.0102477473,((361_1:0.0284026218,362_1:0.0402703268)64:0.0101984856,374_1:0.0380461902)73:0.0118614599)69:0.0112949659,((363_1:0.0253416516,376_1:0.0364089889)73:0.0103908715,365_1:0.0285732036)64:0.0100156289)66:0.0067391127,(370_1:0.0333831753,372_1:0.0338849713)98:0.0238287571)73:0.0057825360)68:0.0065384806,((360_1:0.0327122767,380_1:0.0334610107)40:0.0089608362,((369_1:0.0330836134,(371_1:0.0382594701,373_1:0.0287011068)99:0.0149540234)94:0.0091153952,378_1:0.0263521295)54:0.0101046067)86:0.0133052027)82:0.0054896951,((375_1:0.0322248078,377_1:0.0388801698)98:0.0130607950,382_1:0.0268872763)88:0.0107630524)97:0.0133739618,((((405_1:0.0227843925,416_1:0.0300831097)99:0.0152540662,418_1:0.0302011845)99:0.0203336537,(((((406_1:0.0249568752,412_1:0.0199233787)94:0.0134173201,417_1:0.0417944030)93:0.0102243136,(409_1:0.0217926835,410_1:0.0245057175)99:0.0147381229)93:0.0152733798,(411_1:0.0235249234,(414_1:0.0257903403,415_1:0.0252334332)95:0.0122917120)46:0.0090188081)52:0.0129986341,413_1:0.0421516987)99:0.0144142559)99:0.0170266819,(407_1:0.0271649920,408_1:0.0288798240)100:0.0228406205)91:0.0121870870)88:0.0096687104,((((383_1:0.0325636275,395_1:0.0221397739)58:0.0087240436,390_1:0.0341910394)64:0.0147028573,((((384_1:0.0341007395,385_1:0.0358348669)77:0.0162839044,398_1:0.0334226906)71:0.0144145159,(388_1:0.0375152502,(391_1:0.0376554397,393_1:0.0344256791)86:0.0098673756)70:0.0096398607)61:0.0146844491,(((((386_1:0.0286979275,399_1:0.0348628003)98:0.0121366429,392_1:0.0343180262)81:0.0211025188,(((400_1:0.0346364743,403_1:0.0183709403)64:0.0121120761,404_1:0.0466055859)60:0.0078381101,402_1:0.0415014465)65:0.0112653748)43:0.0127421739,(394_1:0.0305574975,(397_1:0.0256597185,401_1:0.0313254926)100:0.0173204603)49:0.0108328951)31:0.0123442348,387_1:0.0440817291)13:0.0057799638)33:0.0097940274)73:0.0132598689,(389_1:0.0366313219,396_1:0.0271382340)84:0.0172875674)100:0.0419099386)98:0.0099742005,((((((419_1:0.0301673854,436_1:0.0283933835)48:0.0081558734,426_1:0.0261009965)49:0.0107929704,425_1:0.0341923341)91:0.0122356378,(((420_1:0.0266617263,435_1:0.0234451067)65:0.0115809508,438_1:0.0344182692)91:0.0154907655,((421_1:0.0284259621,(428_1:0.0264525948,433_1:0.0260636985)97:0.0179329063)96:0.0124004051,423_1:0.0328793568)96:0.0149703662)90:0.0123604442)86:0.0142897766,(((422_1:0.0293868713,((427_1:0.0304168247,431_1:0.0310857447)61:0.0113326818,437_1:0.0310881812)97:0.0136897969)89:0.0103303016,434_1:0.0300273791)87:0.0085772704,(424_1:0.0338821054,430_1:0.0200222396)87:0.0200767866)82:0.0140327206)92:0.0135151248,(429_1:0.0265713252,432_1:0.0307105897)98:0.0125934474)100:0.0620945850)91:0.0160897700)93:0.0137079407)97:0.0161366940,(((((216_1:0.0064794565,(((217_1:0.0073781291,(232_1:0.0094520885,234_1:0.0051146054)96:0.0040524502)96:0.0094390576,229_1:0.0076804017)62:0.0038003441,((224_1:0.0031623281,242_1:0.0090847548)96:0.0050378557,(233_1:0.0048144706,(237_1:0.0068875548,245_1:0.0061188368)100:0.0085997910)95:0.0057991282)69:0.0052986288)69:0.0050682705)70:0.0067080298,(((((((((218_1:0.0053947503,(222_1:0.0000024751,231_1:0.0000021072)100:0.0060250463)68:0.0041579998,(220_1:0.0049372219,238_1:0.0141996994)99:0.0045423693)97:0.0068107072,(223_1:0.0058617917,230_1:0.0064730558)96:0.0062378829)94:0.0063008692,(225_1:0.0030074310,228_1:0.0043726997)99:0.0033373982)96:0.0035370376,221_1:0.0053553140)96:0.0045594581,(226_1:0.0053047481,236_1:0.0076955845)100:0.0146336980)89:0.0079892446,(227_1:0.0063250653,(235_1:0.0058133132,243_1:0.0116178738)48:0.0046800550)57:0.0074245260)74:0.0071491503,(239_1:0.0049856286,244_1:0.0023971419)100:0.0144138460)79:0.0073625045,240_1:0.0088127511)58:0.0058705541)76:0.0056382932,(219_1:0.0061361779,246_1:0.0093568050)97:0.0071734623)86:0.0086989376,241_1:0.0045726531)100:0.0540400440,((((((((((247_1:0.0148546977,265_1:0.0047708752)98:0.0138302553,258_1:0.0135334977)97:0.0108420513,250_1:0.0117209407)64:0.0027527922,((253_1:0.0131143205,279_1:0.0062684648)90:0.0067329740,257_1:0.0072599412)92:0.0185123060)67:0.0067650604,((251_1:0.0213019992,278_1:0.0219046260)80:0.0042097683,277_1:0.0010813994)76:0.0099555777)93:0.0090097899,((((248_1:0.0072871375,261_1:0.0063228700)100:0.0129590000,263_1:0.0069041869)85:0.0052840961,259_1:0.0079014346)94:0.0119082763,(249_1:0.0000021593,256_1:0.0000025335)100:0.0291453283)99:0.0136323995)90:0.0094405313,((260_1:0.0035510906,267_1:0.0160718211)75:0.0069546982,264_1:0.0046747282)81:0.0115785123)85:0.0092029861,((252_1:0.0095585688,(254_1:0.0115382920,(266_1:0.0078550710,268_1:0.0155783666)98:0.0075705183)68:0.0069795010)94:0.0050583825,262_1:0.0114626295)99:0.0133418122)73:0.0120844614,(255_1:0.0089271564,276_1:0.0050159198)90:0.0075340760)100:0.0299573610,((((((269_1:0.0182459044,275_1:0.0157537412)85:0.0114628399,282_1:0.0209999974)69:0.0090990024,(((270_1:0.0118258873,283_1:0.0160287313)94:0.0083817000,273_1:0.0201310085)86:0.0101943906,(272_1:0.0233265836,274_1:0.0154746604)100:0.0163177917)70:0.0100362121)66:0.0063707180,281_1:0.0181312859)71:0.0104831031,271_1:0.0232838121)72:0.0099474793,280_1:0.0318726873)100:0.0230176804)100:0.0335960949)100:0.0229553822)97:0.0136554782)100:0.0937113575)55:0.0204605336,(((13_1:0.0000024734,((15_1:0.0000028446,(16_1:0.0000021058,((18_1:0.0005912515,19_1:0.0000028446)91:0.0005599014,20_1:0.0006021008)74:0.0000023875)77:0.0000027594)63:0.0000022060,21_1:0.0000021058)67:0.0000025974)65:0.0000020960,14_1:0.0000024711)81:0.0005995495,17_1:0.0012134227)100:0.0884125498)100:0.0614888165);
