# Supplementary material for: ﻿Evolutionary relationships of Fish Lake Valley Tui Chub Siphateles obesus ssp. (Teleostei, Cypriniformes, Leuciscidae) and a new genus of leuciscid minnows from the Alvord Basin, western United States
Source: Zookeys. 2025 Nov 21;1261:39–67. doi: 10.3897/zookeys.1261.151636 (PMC12663728; doi:10.3897/zookeys.1261.151636)
Supplement: Supplementary material 3 — Tree files and ASAP results [file zookeys-1261-039_article-151636__-s003.zip › Data Supplement/cytb.contree]

(OR002152.1:0.2255857037,((JX443069.1:0.0488142739,((NC_066714.1:0.0009102436,((((MN296123.1:0.0000000000,AF370041.1:0.0000000000):0.0000027133,OL806603.1:0.0000027133)80:0.0000027133,(NC_060660.1:0.0009094795,JX443074.1:0.0009567758)19:0.0000027133)23:0.0000027133,JX443073.1:0.0009100078)40:0.0000027133)94:0.0031828307,AF370042.1:0.0004974797)100:0.0856297608)80:0.0124188651,(((((JX443071.1:0.0399291015,AF370118.1:0.1123230543)59:0.0009253435,(JX443090.1:0.0313884169,JX443033.1:0.0338124368)79:0.0042783039)71:0.0030384061,JX443030.1:0.0408786220)68:0.0030939835,(AF370115.1:0.0098122126,AF370116.1:0.0395421039)100:0.0473438617)58:0.0067613479,AF370117.1:0.0715912413)80:0.0067905643)72:0.0023087921,((JX443005.1:0.0174741731,JX443003.1:0.0611847720)100:0.0414918595,((AF370043.1:0.0018102750,MF972070.1:0.0000027133)100:0.0145333519,((((((AF370044.1:0.0008893306,((AF370045.1:0.0000027133,AF370046.1:0.0000027133)51:0.0000027133,AF237737.1:0.0000027133)67:0.0000027133)99:0.0017867455,((((((AF370048.1:0.0008889394,(SWP22_13:0.0000027133,SWP22_15:0.0000027133)100:0.0017890138)30:0.0000027133,AF237736.1:0.0009008288)9:0.0000027133,(((AF370057.1:0.0000027133,AF370058.1:0.0000027133)99:0.0023865485,AF237751.1:0.0000027133)99:0.0011877528,AF237752.1:0.0008889336)10:0.0000027133)7:0.0000027133,AF237753.1:0.0000027133)18:0.0000027133,(((((AF370056.1:0.0000027133,NEP17_01:0.0000027133)63:0.0000027133,NEP17_03:0.0000027133)52:0.0000027133,NEP17_04:0.0000027133)99:0.0008893036,(CWP10_56:0.0000027133,CWP10_58:0.0000027133)99:0.0008882659)49:0.0000027133,((AF370064.1:0.0000027133,AF237738.1:0.0000027133)62:0.0000027133,AF237739.1:0.0027857914)99:0.0008891079)99:0.0008898156)10:0.0000027133,AF370053.1:0.0008916294)10:0.0000027133)15:0.0000027133,((AF370047.1:0.0008883876,JX443080.1:0.0000027133)84:0.0000027133,(((((((((AF370052.1:0.0017747510,(AF237743.1:0.0000027133,AF237742.1:0.0000027133)100:0.0008844277)29:0.0000027133,(((((AF370059.1:0.0000000000,AF237747.1:0.0000000000):0.0000000000,AF237740.1:0.0000000000):0.0000000000,AF237749.1:0.0000000000):0.0000000000,AF237744.1:0.0000000000):0.0000000000,AF237748.1:0.0000000000):0.0000027133)17:0.0000027133,AF237741.1:0.0000027133)21:0.0000027133,AF370062.1:0.0000027133)19:0.0000027133,AF237750.1:0.0000027133)23:0.0000027133,AF370063.1:0.0017774615)18:0.0000027133,AF370054.1:0.0017795941)32:0.0000027133,(AF370060.1:0.0008856849,((AF370061.1:0.0000027133,AF237745.1:0.0000027133)54:0.0000027133,AF237746.1:0.0008875874)97:0.0008851113)98:0.0008823685)100:0.0044973659,(((((AF370065.1:0.0008900682,AF370066.1:0.0000027133)94:0.0008910699,(AF370067.1:0.0000027133,AF370068.1:0.0000027133)67:0.0000027133)94:0.0008894746,(AF370070.1:0.0008885700,AF370071.1:0.0000027133)94:0.0017832050)37:0.0000027133,(AF370072.1:0.0017843123,AF370074.1:0.0000027133)99:0.0017844468)30:0.0000027133,AF370069.1:0.0000027133)95:0.0009134168)71:0.0017714779)73:0.0008885461)88:0.0026851334,((AF370049.1:0.0000027133,AF370050.1:0.0000027133)99:0.0008954336,(AF370051.1:0.0008919731,AF370055.1:0.0017996038)99:0.0008957692)88:0.0000029858)80:0.0026544489,(((((AF370073.1:0.0000027133,(AF370076.1:0.0008918880,(OL457405.1:0.0000027133,OL457402.1:0.0000027133)100:0.0008987796)71:0.0008987560)69:0.0008934108,AF370079.1:0.0000027133)42:0.0000027133,((AF370078.1:0.0008912198,(AF370081.1:0.0000027133,AF370082.1:0.0000027133)99:0.0008900931)52:0.0000027133,AF370080.1:0.0008906902)94:0.0008915364)90:0.0008940008,AF370075.1:0.0000027133)78:0.0000027133,AF370077.1:0.0036127039)93:0.0037345353)97:0.0077504809,((((AF370083.1:0.0000027133,AF370084.1:0.0008893718)100:0.0008895283,AF237760.1:0.0000027133)100:0.0127583303,((((AF370085.1:0.0008800860,(AF370088.1:0.0026658234,AF237755.1:0.0008776404)60:0.0000027133)28:0.0000027133,(AF237757.1:0.0000027133,AF237756.1:0.0000027133)48:0.0000027133)84:0.0008790251,(AF370086.1:0.0000027133,AF370087.1:0.0008838409)100:0.0008785758)55:0.0000027133,(AF237758.1:0.0000027133,AF237754.1:0.0000027133)100:0.0008795414)100:0.0143965444)98:0.0090579975,((((AF370089.1:0.0008841592,(((((((AF370090.1:0.0000000000,AF370097.1:0.0000000000):0.0000000000,AF370096.1:0.0000000000):0.0000000000,AF370098.1:0.0000000000):0.0000000000,AF370095.1:0.0000000000):0.0000000000,AF370099.1:0.0000000000):0.0000027133,AF370091.1:0.0000027133)70:0.0000027133,((AF370092.1:0.0000027133,AF370093.1:0.0000027133)99:0.0008859645,AF370094.1:0.0000027133)99:0.0008860782)73:0.0000027133)100:0.0036685605,(AF370100.1:0.0017990014,(AF370101.1:0.0017995636,AF370102.1:0.0000027133)100:0.0046213645)98:0.0018351233)97:0.0018114855,((AF370103.1:0.0008932582,AF370104.1:0.0000027133)100:0.0036387471,(AF370105.1:0.0000027133,AF370106.1:0.0000027133)100:0.0027506512)99:0.0008679639)99:0.0044885867,((AF370107.1:0.0008949401,((AF370108.1:0.0000027133,(AF370109.1:0.0000027133,AF370110.1:0.0000027133)99:0.0008954668)26:0.0000027133,AF370111.1:0.0008964650)37:0.0000027133)96:0.0009139717,((AF370112.1:0.0008981809,AF370113.1:0.0008984020)72:0.0000027133,AF370114.1:0.0018077320)95:0.0008845165)98:0.0068357373)88:0.0025741343)97:0.0037677585)95:0.0032124036)100:0.0340050580)93:0.0126522139);
