# Supplementary material for: ﻿Evolutionary relationships of Fish Lake Valley Tui Chub Siphateles obesus ssp. (Teleostei, Cypriniformes, Leuciscidae) and a new genus of leuciscid minnows from the Alvord Basin, western United States
Source: Zookeys. 2025 Nov 21;1261:39–67. doi: 10.3897/zookeys.1261.151636 (PMC12663728; doi:10.3897/zookeys.1261.151636)
Supplement: Supplementary material 3 — Tree files and ASAP results [file zookeys-1261-039_article-151636__-s003.zip › Data Supplement/asap-results-five-and-six-cluster.csv]

Genbank Accession	Sequence Label	Location	Six Cluster Delimitation	Five Cluster Delimitation
AF370043.1	Siphateles bicolor mohavensis BB43	China Lake Naval Air Station, San Bernadino Co., CA	1	1
MF972070.1	Siphateles bicolor mohavensis	Camp Cady Wildlife Area, San Bernadino Co., CA	1	1
AF370044.1	Siphateles bicolor obesa OS 15111-1	Walker Lake, Mineral Co., NV	2	2
AF370045.1	Siphateles bicolor obesa OS 15111-2	Walker Lake, Mineral Co., NV	2	2
AF370046.1	Siphateles bicolor obesa OS 15637-1	Humboldt River, Pershing Co., NV	2	2
AF370047.1	Siphateles bicolor obesa OS 15637-3	Humboldt River, Pershing Co., NV	2	2
AF370048.1	Siphateles bicolor obesa OS 15512-2	Pleasant Valley Spring, Pershing Co., NV	2	2
AF370049.1	Siphateles bicolor obesa OS 15513-1	Casey Pond, Churchill Co., NV	2	2
AF370050.1	Siphateles bicolor obesa OS 15513-2	Casey Pond, Churchill Co., NV	2	2
AF370051.1	Siphateles bicolor obesa BB18	Eagle Lake, Lassen Co., CA	2	2
AF370052.1	Siphateles bicolor obesa BB25	Pyramid Lake, Washoe Co., NV	2	2
AF370053.1	Siphateles bicolor obesa BB28	Pyramid Lake, Washoe Co., NV	2	2
AF370054.1	Siphateles bicolor obesa BB48	Pyramid Lake, Washoe Co., NV	2	2
AF370055.1	Siphateles bicolor obesa BB49	Pyramid Lake, Washoe Co., NV	2	2
AF370056.1	Siphateles bicolor obesa OS 15747-1	Owens River, Inyo Co., CA	2	2
AF370057.1	Siphateles bicolor obesa OS 15520-1	Fish Lake Valley, Esmeralda Co., NV	2	2
AF370058.1	Siphateles bicolor obesa OS 15520-2	Fish Lake Valley, Esmeralda Co., NV	2	2
AF370059.1	Siphateles bicolor obesa OS 15514-1	Bull Creek, Railroad Valley, Nye Co., NV	2	2
AF370060.1	Siphateles bicolor obesa OS 15515-2	Kate Springs, Railroad Valley, Nye Co., NV	2	2
AF370061.1	Siphateles bicolor obesa OS 15517-2	Blue Eagle Springs, Railroad Valley, Nye Co., NV	2	2
AF370062.1	Siphateles bicolor obesa OS 15519-2	Green Springs, Railroad Valley, Nye Co., NV	2	2
AF370063.1	Siphateles bicolor obesa BB1	Little Fish Lake Valley, Nye Co., NV	2	2
AF370064.1	Siphateles bicolor obesa OS 15522-1	Big Smoky Valley, Nye Co., NV	2	2
AF370065.1	Siphateles bicolor obesa OS 16774-1	XL Springs, Abert Lake Basin, Lake Co., OR	2	2
AF370066.1	Siphateles bicolor obesa OS 16774-2	XL Springs, Abert Lake Basin, Lake Co., OR	2	2
AF370067.1	Siphateles bicolor obesa OS 16774-3	XL Springs, Abert Lake Basin, Lake Co., OR	2	2
AF370068.1	Siphateles bicolor obesa OS 16722-1	Brittain Springs, Abert Lake Basin, Lake Co., OR	2	2
AF370069.1	Siphateles bicolor obesa OS 16722-2	Brittain Springs, Abert Lake Basin, Lake Co., OR	2	2
AF370070.1	Siphateles bicolor obesa OS 16771-1	Hutton Springs, Alkali Lake Basin, Lake Co., OR	2	2
AF370071.1	Siphateles bicolor obesa OS 16771-3	Hutton Springs, Alkali Lake Basin, Lake Co., OR	2	2
AF370072.1	Siphateles bicolor obesa PMH9503-1	Crooked Creek, Abert Lake Basin, Lake Co., OR	2	2
AF370073.1	Siphateles bicolor obesa PMH9503-2	Crooked Creek, Abert Lake Basin, Lake Co., OR	2	2
AF370074.1	Siphateles bicolor obesa PMH9503-3	Crooked Creek, Abert Lake Basin, Lake Co., OR	2	2
AF370075.1	Siphateles bicolor obesa OS 15312-33	Rickert Springs, Summer Lake Basin, Lake Co., OR	2	2
AF370076.1	Siphateles bicolor obesa OS 15437-47	Co. Road 4-17 Springs, Summer Lake Basin, Lake Co., OR	2	2
AF370077.1	Siphateles bicolor obesa OS 15437-49	Co. Road 4-17 Springs, Summer Lake Basin, Lake Co., OR	2	2
AF370078.1	Siphateles bicolor obesa OS 15438-16	Klippel Springs, Summer Lake Basin, Lake Co., OR	2	2
OL457405.1	Siphateles bicolor obesa	An[n]a Reservoir, Lake Co., OR	2	2
OL457402.1	Siphateles bicolor obesa	Co. Road 4-17 culvert crossing, Lake Co., OR	2	2
JX443080.1	Siphateles bicolor obesa OS 15637_3	South Fork Reservoir, South Fork of Humboldt River, Elko Co., NV	2	2
AF237736.1	Siphateles bicolor obesa	Little Soda Lake, Churchill Co., NV	2	2
AF237737.1	Siphateles bicolor obesa	Little Soda Lake, Churchill Co., NV	2	2
AF237738.1	Siphateles bicolor obesa	Big Smoky Valley, Nye Co., NV	2	2
AF370079.1	Siphateles bicolor obesa OS 15438-17	Klippel Springs, Summer Lake Basin, Lake Co., OR	2	2
AF370080.1	Siphateles bicolor obesa OS 15438-18	Klippel Springs, Summer Lake Basin, Lake Co., OR	2	2
AF370081.1	Siphateles bicolor obesa OS 15440-2	Ana Reservoir, Summer Lake Basin, Lake Co., OR	2	2
AF370082.1	Siphateles bicolor obesa OS 15440-4	Ana Reservoir, Summer Lake Basin, Lake Co., OR	2	2
AF237753.1	Siphateles bicolor obesa	Toulon Drain, Churchill Co., NV	2	2
AF237752.1	Siphateles bicolor obesa	South Fork Humboldt River, Elko Co., NV	2	2
AF237751.1	Siphateles bicolor obesa	Fish Lake Valley, Esmeralda Co., NV	2	2
AF237750.1	Siphateles bicolor obesa	Bull Creek, Railroad Valley, Nye Co., NV	2	2
AF237749.1	Siphateles bicolor obesa	Blue Eagle Springs, Railroad Valley, Nye Co., NV	2	2
AF237748.1	Siphateles bicolor obesa	Flowing Wells, Railroad Valley, Nye Co., NV	2	2
AF237747.1	Siphateles bicolor obesa	Bull Creek, Railroad Valley, Nye Co., NV	2	2
AF237746.1	Siphateles bicolor obesa	Blue Eagle Springs, Railroad Valley, Nye Co., NV	2	2
AF237745.1	Siphateles bicolor obesa	Blue Eagle Springs, Railroad Valley, Nye Co., NV	2	2
AF237744.1	Siphateles bicolor obesa	Green Springs, Railroad Valley, Nye Co., NV	2	2
AF237743.1	Siphateles bicolor obesa	Flowing Wells, Railroad Valley, Nye Co., NV	2	2
AF237742.1	Siphateles bicolor obesa	Hot Creek Valley, Nye Co., NV	2	2
AF237741.1	Siphateles bicolor obesa	Hot Creek Valley, Nye Co., NV	2	2
AF237740.1	Siphateles bicolor obesa	Little Fish Lake Valley, Nye Co., NV	2	2
AF237739.1	Siphateles bicolor obesa	Big Smoky Valley, Nye Co., NV	2	2
CWP10_56	Siphateles bicolor snyderi	Cottonwood Pond, Owens Valley, Inyo Co., CA	2	2
CWP10_58	Siphateles bicolor snyderi	Cottonwood Pond, Owens Valley, Inyo Co., CA	2	2
NEP17_01	Siphateles bicolor snyderi	Northeast Pond, Owens Valley, Inyo Co., CA	2	2
NEP17_03	Siphateles bicolor snyderi	Northeast Pond, Owens Valley, Inyo Co., CA	2	2
NEP17_04	Siphateles bicolor snyderi	Northeast Pond, Owens Valley, Inyo Co., CA	2	2
SWP22_13	Siphateles bicolor snyderi	Southwest Pond, Owens Valley, Inyo Co., CA	2	2
SWP22_15	Siphateles bicolor snyderi	Southwest Pond, Owens Valley, Inyo Co., CA	2	2
AF370083.1	Siphateles bicolor isolata OS 15622-1	Warm Springs Ranch, Elko Co., NV	3	4
AF370084.1	Siphateles bicolor isolata OS 15622-3	Warm Springs Ranch, Elko Co., NV	3	4
AF237760.1	Siphateles bicolor isolata	Independence Valley, Elko Co., NV	3	4
AF370085.1	Siphateles bicolor newarkensis OS 15743-1	Fish Creek Springs, Eureka Co., NV	4	5
AF370086.1	Siphateles bicolor newarkensis OS 15743-2	Fish Creek Springs, Eureka Co., NV	4	5
AF370087.1	Siphateles bicolor newarkensis OS 15744-1	Circle Ranch, White Pine Co., NV	4	5
AF370088.1	Siphateles bicolor newarkensis OS 15744-2	Circle Ranch, White Pine Co., NV	4	5
AF237758.1	Siphateles bicolor euchila	Little Smoky Valley, Eureka Co., NV	4	5
AF237757.1	Siphateles bicolor newarkensis	Newark Valley, White Pine Co., NV	4	5
AF237756.1	Siphateles bicolor euchila	Little Smoky Valley, Eureka Co., NV	4	5
AF237755.1	Siphateles bicolor newarkensis	Newark Valley, White Pine Co., NV	4	5
AF237754.1	Siphateles bicolor newarkensis	Newark Valley, White Pine Co., NV	4	5
AF370089.1	Siphateles bicolor eurysoma OS 15572-1	Three Mile Reservoir, Catlow Valley, Harney Co., OR	5	3
AF370090.1	Siphateles bicolor eurysoma OS 15572-2	Three Mile Reservoir, Catlow Valley, Harney Co., OR	5	3
AF370091.1	Siphateles bicolor eurysoma OS 15572-3	Three Mile Reservoir, Catlow Valley, Harney Co., OR	5	3
AF370092.1	Siphateles bicolor eurysoma OS 15635-1	Rock Creek, Catlow Valley, Harney Co., OR	5	3
AF370093.1	Siphateles bicolor eurysoma OS 15635-2	Rock Creek, Catlow Valley, Harney Co., OR	5	3
AF370094.1	Siphateles bicolor eurysoma OS 15635-3	Rock Creek, Catlow Valley, Harney Co., OR	5	3
AF370095.1	Siphateles bicolor eurysoma PMH9504-3	Skull Creek, Catlow Valley, Harney Co., OR	5	3
AF370096.1	Siphateles bicolor eurysoma PMH9505-1	Roaring Springs, Catlow Valley, Harney Co., OR	5	3
AF370097.1	Siphateles bicolor eurysoma PMH9505-2	Roaring Springs, Catlow Valley, Harney Co., OR	5	3
AF370098.1	Siphateles bicolor eurysoma PMH9505-3	Roaring Springs, Catlow Valley, Harney Co., OR	5	3
AF370099.1	Siphateles bicolor eurysoma OS 15574-4	Fish Creek, Guano Valley, Washoe Co., NV	5	3
AF370100.1	Siphateles bicolor columbianus OS 15577-4	Silver Creek, Harney Co., OR	5	3
AF370101.1	Siphateles bicolor columbianus OS 15577-6	Silver Creek, Harney Co., OR	5	3
AF370102.1	Siphateles bicolor columbianus OS 15577-8	Silver Creek, Harney Co., OR	5	3
AF370103.1	Siphateles bicolor subsp. 'Silver Lake Valley' PMH9401-1	Buck Creek, Silver Lake Valley, Lake Co., OR	5	3
AF370104.1	Siphateles bicolor subsp. 'Silver Lake Valley' PMH9401-2	Buck Creek, Silver Lake Valley, Lake Co., OR	5	3
AF370105.1	Siphateles bicolor OS 16665-1	Upper Klamath Lake, Klamath Co., OR	5	3
AF370106.1	Siphateles bicolor OS 16665-2	Upper Klamath Lake, Klamath Co., OR	5	3
AF370107.1	Siphateles bicolor thalassinus BB60	Goose Lake, Lake Co., OR	6	3
AF370108.1	Siphateles bicolor thalassinus BB62	Goose Lake, Lake Co., OR	6	3
AF370109.1	Siphateles bicolor thalassinus OS 15312-32	Rickert Springs, Summer Lake Basin, Lake Co., OR	6	3
AF370110.1	Siphateles bicolor thalassinus OS 15312-31	Rickert Springs, Summer Lake Basin, Lake Co., OR	6	3
AF370111.1	Siphateles bicolor thalassinus OS 15437-48	Co. Road 4-17 Springs, Summer Lake Basin, Lake Co., OR	6	3
AF370112.1	Siphateles bicolor thalassinus BB-W1	Hart Lake, Warner Valley, Lake Co., OR	6	3
AF370113.1	Siphateles bicolor thalassinus BB-W2	Hart Lake, Warner Valley, Lake Co., OR	6	3
AF370114.1	Siphateles bicolor thalassinus DFM9709-1	Cowhead Slough, Cowhead Lake Valley, Modoc Co., CA	6	3
