# Supplementary material for: ﻿Evolutionary relationships of Fish Lake Valley Tui Chub Siphateles obesus ssp. (Teleostei, Cypriniformes, Leuciscidae) and a new genus of leuciscid minnows from the Alvord Basin, western United States
Source: Zookeys. 2025 Nov 21;1261:39–67. doi: 10.3897/zookeys.1261.151636 (PMC12663728; doi:10.3897/zookeys.1261.151636)
Supplement: Supplementary material 3 — Tree files and ASAP results [file zookeys-1261-039_article-151636__-s003.zip › Data Supplement/svdq-boot-location.trees]

#NEXUS 
Begin taxa;
	Dimensions ntax=32;
	Taxlabels
		P_macrolepidotus
		G_orcuttii
		E_alvordensis
		Andys_Place
		Big_Sage_Reservoir
		Bitner_Ranch
		Camp_Cady
		Cottonwood_Pond_White_MT_Research_Center
		Cowhead_Slough
		Eagle_Lake
		Flowing_Wells
		Honey_Creek
		Horse_Canyon
		Kueny_Canyon
		Lida_Pond
		Little_Fish_Lake
		Little_Soda_Lake
		McNett_Ranch
		Mule_Spring
		NE_Pond_White_Mountain_Research_Center
		NN4
		NV12
		Rock_Creek
		Rose_Creek_Reservoir
		SE_Pond_White_Mountain_Research_Center
		SW_Pond_White_Mountain_Research_Center
		Sotcher_Lake
		Tui_Slough
		Twenty_Mile_Slough
		Twin_Springs_Slough
		Upper_Humboldt_River
		Warm_Springs
		;
End;

Begin trees;  [Treefile saved Fri Jun 28 15:05:33 2024]
[!>Trees found during each SVDQuartets bootstrap replicate using data file 'svd05-no-min-boot1000.nex'...]
	Translate
		1 P_macrolepidotus,
		2 G_orcuttii,
		3 E_alvordensis,
		4 Andys_Place,
		5 Big_Sage_Reservoir,
		6 Bitner_Ranch,
		7 Camp_Cady,
		8 Cottonwood_Pond_White_MT_Research_Center,
		9 Cowhead_Slough,
		10 Eagle_Lake,
		11 Flowing_Wells,
		12 Honey_Creek,
		13 Horse_Canyon,
		14 Kueny_Canyon,
		15 Lida_Pond,
		16 Little_Fish_Lake,
		17 Little_Soda_Lake,
		18 McNett_Ranch,
		19 Mule_Spring,
		20 NE_Pond_White_Mountain_Research_Center,
		21 NN4,
		22 NV12,
		23 Rock_Creek,
		24 Rose_Creek_Reservoir,
		25 SE_Pond_White_Mountain_Research_Center,
		26 SW_Pond_White_Mountain_Research_Center,
		27 Sotcher_Lake,
		28 Tui_Slough,
		29 Twenty_Mile_Slough,
		30 Twin_Springs_Slough,
		31 Upper_Humboldt_River,
		32 Warm_Springs
		;

[Trees found in bootstrap replicate #1]
tree B_1.1 = [&U] [&W 1] (1,2,(3,(((((((4,(6,13)),23),14),(9,29)),(5,12)),((21,22),32)),(((7,28),((8,19),(((20,26),25),27))),(((10,(17,(24,31))),((11,30),16)),(15,18))))));

[Trees found in bootstrap replicate #2]
tree B_2.1 = [&U] [&W 1] (1,2,(3,((((((4,(6,13)),23),14),(((5,12),29),9)),((21,22),32)),(((7,28),((8,19),((20,(25,26)),27))),(((10,((17,31),24)),((11,30),16)),(15,18))))));

[Trees found in bootstrap replicate #3]
tree B_3.1 = [&U] [&W 1] (1,2,(3,(((((((4,13),6),23),14),(((5,12),9),29)),((21,22),32)),((((7,28),(15,18)),((10,(17,(24,31))),((11,30),16))),((8,19),(((20,26),25),27))))));

[Trees found in bootstrap replicate #4]
tree B_4.1 = [&U] [&W 1] (1,(2,3),((((((((4,13),6),23),14),((5,12),29)),9),((21,22),32)),(((7,28),((8,19),(((20,26),25),27))),(((10,(17,(24,31))),((11,30),16)),(15,18)))));

[Trees found in bootstrap replicate #5]
tree B_5.1 = [&U] [&W 1] (1,2,(3,((((((((4,13),6),23),14),(((5,12),9),29)),((21,22),32)),(((8,19),((20,(25,26)),27)),((((10,17),(24,31)),((11,30),16)),(15,18)))),(7,28))));

[Trees found in bootstrap replicate #6]
tree B_6.1 = [&U] [&W 1] (1,(2,3),((((((4,13),6),23),14),(((5,12),9),29)),(((((7,28),(15,18)),((10,((17,31),24)),((11,30),16))),((8,19),((20,(25,26)),27))),((21,22),32))));

[Trees found in bootstrap replicate #7]
tree B_7.1 = [&U] [&W 1] (1,2,(3,((((((4,13),6),23),14),(((5,12),9),29)),(((((7,28),(15,18)),((10,(17,(24,31))),((11,30),16))),((8,19),((20,(25,26)),27))),((21,22),32)))));

[Trees found in bootstrap replicate #8]
tree B_8.1 = [&U] [&W 1] (1,2,(3,((((((((4,13),6),23),14),9),((5,12),29)),((21,22),32)),((((7,28),(15,18)),((10,((17,24),31)),((11,30),16))),((8,19),(((20,26),25),27))))));

[Trees found in bootstrap replicate #9]
tree B_9.1 = [&U] [&W 1] (1,2,(3,((((((4,(6,13)),23),14),(((5,12),29),9)),((21,22),32)),(((7,28),((8,19),(((20,26),25),27))),(((10,((17,31),24)),((11,30),16)),(15,18))))));

[Trees found in bootstrap replicate #10]
tree B_10.1 = [&U] [&W 1] (1,(2,3),(((((((4,13),6),23),14),(((5,12),29),9)),((21,22),32)),(((7,28),((8,19),((20,(25,26)),27))),(((10,((17,24),31)),((11,30),16)),(15,18)))));

[Trees found in bootstrap replicate #11]
tree B_11.1 = [&U] [&W 1] (1,(2,3),(((((((4,13),6),23),14),(((5,12),9),29)),((21,22),32)),((((7,28),((10,((17,24),31)),((11,30),16))),(15,18)),((8,19),(((20,26),25),27)))));

[Trees found in bootstrap replicate #12]
tree B_12.1 = [&U] [&W 1] (1,(2,3),(((((((4,13),6),23),14),(((5,12),29),9)),((21,22),32)),((((7,28),((10,(17,(24,31))),((11,30),16))),(15,18)),((8,19),(((20,26),25),27)))));

[Trees found in bootstrap replicate #13]
tree B_13.1 = [&U] [&W 1] (1,2,(3,(((((((4,(6,13)),23),14),9),((5,12),29)),((21,22),32)),((((7,28),((10,(17,(24,31))),((11,30),16))),(15,18)),((8,19),((20,(25,26)),27))))));

[Trees found in bootstrap replicate #14]
tree B_14.1 = [&U] [&W 1] (1,2,(3,((((((((4,13),6),23),14),(((5,12),9),29)),((21,22),32)),((8,19),((20,(25,26)),27))),(((7,28),(15,18)),(((10,17),(24,31)),((11,30),16))))));

[Trees found in bootstrap replicate #15]
tree B_15.1 = [&U] [&W 1] (1,2,(3,(((((((4,(6,13)),23),14),9),((5,12),29)),((21,22),32)),(((7,28),(((10,(17,(24,31))),((11,30),16)),(15,18))),((8,19),(((20,26),25),27))))));

[Trees found in bootstrap replicate #16]
tree B_16.1 = [&U] [&W 1] (1,2,(3,(((((((4,13),6),23),14),(((5,12),9),29)),((21,22),32)),((((7,28),(15,18)),(((10,17),(24,31)),((11,30),16))),((8,19),(((20,26),25),27))))));

[Trees found in bootstrap replicate #17]
tree B_17.1 = [&U] [&W 1] (1,2,(3,((((((((4,13),6),23),14),9),((5,12),29)),((21,22),32)),(((7,28),(((10,((17,31),24)),((11,30),16)),(15,18))),((8,19),((20,(25,26)),27))))));

[Trees found in bootstrap replicate #18]
tree B_18.1 = [&U] [&W 1] (1,2,(3,((((((((4,13),6),23),14),9),((5,12),29)),((21,22),32)),(((7,28),((8,19),(((20,25),26),27))),(((10,((17,24),31)),((11,30),16)),(15,18))))));

[Trees found in bootstrap replicate #19]
tree B_19.1 = [&U] [&W 1] (1,2,(3,((((((((4,13),6),23),14),9),((5,12),29)),((21,22),32)),(((7,28),(((10,((17,31),24)),((11,30),16)),(15,18))),((8,19),(((20,25),26),27))))));

[Trees found in bootstrap replicate #20]
tree B_20.1 = [&U] [&W 1] (1,2,(3,((((((((4,13),6),23),14),9),((5,12),29)),((21,22),32)),((7,28),(((8,19),(((20,26),25),27)),(((10,((17,24),31)),((11,30),16)),(15,18)))))));

[Trees found in bootstrap replicate #21]
tree B_21.1 = [&U] [&W 1] (1,2,(3,(((((((4,13),6),23),14),(((5,12),9),29)),((21,22),32)),(((7,28),(((10,(17,(24,31))),((11,30),16)),(15,18))),((8,19),(((20,26),25),27))))));

[Trees found in bootstrap replicate #22]
tree B_22.1 = [&U] [&W 1] (1,(2,3),((((((((4,13),6),23),14),((5,12),29)),9),((21,22),32)),(((7,28),(((10,(17,(24,31))),((11,30),16)),(15,18))),((8,19),(((20,26),25),27)))));

[Trees found in bootstrap replicate #23]
tree B_23.1 = [&U] [&W 1] (1,2,(3,((((((((4,13),6),23),14),9),((5,12),29)),((21,22),32)),(((7,28),(((10,((17,24),31)),((11,30),16)),(15,18))),((8,19),(((20,26),25),27))))));

[Trees found in bootstrap replicate #24]
tree B_24.1 = [&U] [&W 1] (1,2,(3,(((((((4,13),6),23),14),(((5,12),9),29)),((21,22),32)),(((7,28),((8,19),((20,(25,26)),27))),(((10,((17,24),31)),((11,30),16)),(15,18))))));

[Trees found in bootstrap replicate #25]
tree B_25.1 = [&U] [&W 1] (1,2,(3,((((((((4,13),6),23),14),9),((5,12),29)),((21,22),32)),((((7,28),(15,18)),((10,((17,24),31)),((11,30),16))),((8,19),(((20,26),25),27))))));

[Trees found in bootstrap replicate #26]
tree B_26.1 = [&U] [&W 1] (1,(2,3),(((((((4,13),6),23),14),(((5,12),9),29)),((21,22),32)),((((7,28),((10,((17,24),31)),((11,30),16))),(15,18)),((8,19),(((20,25),26),27)))));

[Trees found in bootstrap replicate #27]
tree B_27.1 = [&U] [&W 1] (1,2,(3,(((((((4,(6,13)),23),14),9),((5,12),29)),((21,22),32)),((((7,28),(15,18)),((10,(17,(24,31))),((11,30),16))),((8,19),((20,(25,26)),27))))));

[Trees found in bootstrap replicate #28]
tree B_28.1 = [&U] [&W 1] (1,2,(3,(((((((4,13),6),23),14),(((5,12),9),29)),((21,22),32)),(((7,28),(((10,((17,24),31)),((11,30),16)),(15,18))),((8,19),((20,(25,26)),27))))));

[Trees found in bootstrap replicate #29]
tree B_29.1 = [&U] [&W 1] (1,2,(3,(((((((4,13),6),23),14),9),((5,12),29)),((((7,28),(((10,((17,24),31)),((11,30),16)),(15,18))),((8,19),(((20,26),25),27))),((21,22),32)))));

[Trees found in bootstrap replicate #30]
tree B_30.1 = [&U] [&W 1] (1,2,(3,(((((((4,13),6),23),14),(((5,12),9),29)),((21,22),32)),(((((7,28),(15,18)),((11,30),16)),((10,17),(24,31))),((8,19),(((20,25),26),27))))));

[Trees found in bootstrap replicate #31]
tree B_31.1 = [&U] [&W 1] (1,2,(3,(((((((4,13),6),23),14),(((5,12),9),29)),((21,22),32)),((((7,28),((10,(17,(24,31))),((11,30),16))),((8,19),((20,(25,26)),27))),(15,18)))));

[Trees found in bootstrap replicate #32]
tree B_32.1 = [&U] [&W 1] (1,2,(3,((((((((4,13),6),23),14),((5,12),29)),9),((21,22),32)),(((7,28),((((10,17),(24,31)),((11,30),16)),(15,18))),((8,19),(((20,25),26),27))))));

[Trees found in bootstrap replicate #33]
tree B_33.1 = [&U] [&W 1] (1,2,(3,(((((((4,13),6),23),14),(((5,12),29),9)),((21,22),32)),((((7,28),(15,18)),((10,((17,31),24)),((11,30),16))),((8,19),(((20,26),25),27))))));

[Trees found in bootstrap replicate #34]
tree B_34.1 = [&U] [&W 1] (1,(2,3),((((((4,(6,13)),23),14),(((5,12),9),29)),((21,22),32)),(((7,28),((8,19),((20,(25,26)),27))),(((10,((17,24),31)),((11,30),16)),(15,18)))));

[Trees found in bootstrap replicate #35]
tree B_35.1 = [&U] [&W 1] (1,2,(3,(((((((4,13),6),23),14),(((5,12),29),9)),((21,22),32)),(((7,28),(((10,(17,(24,31))),((11,30),16)),(15,18))),((8,19),(((20,26),25),27))))));

[Trees found in bootstrap replicate #36]
tree B_36.1 = [&U] [&W 1] (1,2,(3,(((((((((4,13),6),23),14),(((5,12),9),29)),((21,22),32)),((8,19),(((20,26),25),27))),(((10,(17,(24,31))),((11,30),16)),(15,18))),(7,28))));

[Trees found in bootstrap replicate #37]
tree B_37.1 = [&U] [&W 1] (1,2,(3,(((((((4,13),6),23),14),(((5,12),9),29)),((21,22),32)),(((7,28),(((10,17),(24,31)),(((11,30),16),(15,18)))),((8,19),(((20,25),26),27))))));

[Trees found in bootstrap replicate #38]
tree B_38.1 = [&U] [&W 1] (1,2,(3,(((((((4,13),6),23),14),(((5,12),9),29)),((21,22),32)),((((7,28),((10,((17,31),24)),((11,30),16))),((8,19),((20,(25,26)),27))),(15,18)))));

[Trees found in bootstrap replicate #39]
tree B_39.1 = [&U] [&W 1] (1,2,(3,((((((4,(6,13)),23),14),(((5,12),9),29)),((21,22),32)),((((7,28),(15,18)),((10,((17,24),31)),((11,30),16))),((8,19),((20,(25,26)),27))))));

[Trees found in bootstrap replicate #40]
tree B_40.1 = [&U] [&W 1] (1,(2,3),(((((((4,13),6),23),14),(((5,12),9),29)),((21,22),32)),(((7,28),((8,19),((20,(25,26)),27))),(((10,((17,31),24)),((11,30),16)),(15,18)))));

[Trees found in bootstrap replicate #41]
tree B_41.1 = [&U] [&W 1] (1,2,(3,((((((((4,13),6),23),14),9),((5,12),29)),((21,22),32)),((((7,28),(15,18)),((10,((17,24),31)),((11,30),16))),((8,19),(((20,26),25),27))))));

[Trees found in bootstrap replicate #42]
tree B_42.1 = [&U] [&W 1] (1,2,(3,(((((((4,13),6),23),14),(((5,12),29),9)),((21,22),32)),((((7,28),((8,19),((20,(25,26)),27))),(15,18)),((10,((17,31),24)),((11,30),16))))));

[Trees found in bootstrap replicate #43]
tree B_43.1 = [&U] [&W 1] (1,2,(3,((((((((4,13),6),23),14),9),((5,12),29)),((21,22),32)),((((7,28),((10,(17,(24,31))),((11,30),16))),(15,18)),((8,19),((20,(25,26)),27))))));

[Trees found in bootstrap replicate #44]
tree B_44.1 = [&U] [&W 1] (1,(2,(((((((((4,13),6),23),14),9),29),(((7,28),(((10,((17,31),24)),((11,30),16)),(15,18))),((8,19),(((20,26),25),27)))),((21,22),32)),(5,12))),3);

[Trees found in bootstrap replicate #45]
tree B_45.1 = [&U] [&W 1] (1,(2,(((((((4,13),6),23),14),9),((5,12),29)),(((((7,28),(15,18)),((10,((17,31),24)),((11,30),16))),((8,19),(((20,25),26),27))),((21,22),32)))),3);

[Trees found in bootstrap replicate #46]
tree B_46.1 = [&U] [&W 1] (1,2,(3,((((((((4,13),6),23),14),9),((5,12),29)),((21,22),32)),((((7,28),((10,(17,(24,31))),((11,30),16))),(15,18)),((8,19),((20,(25,26)),27))))));

[Trees found in bootstrap replicate #47]
tree B_47.1 = [&U] [&W 1] (1,2,(3,((((((((4,13),6),23),14),(((5,12),9),29)),((21,22),32)),((8,19),(((20,25),26),27))),((7,28),(((10,((17,31),24)),((11,30),16)),(15,18))))));

[Trees found in bootstrap replicate #48]
tree B_48.1 = [&U] [&W 1] (1,2,(3,((((((((4,13),6),23),14),((5,12),29)),9),((21,22),32)),(((7,28),((10,((17,31),24)),((11,30),16))),(((8,19),((20,(25,26)),27)),(15,18))))));

[Trees found in bootstrap replicate #49]
tree B_49.1 = [&U] [&W 1] (1,2,(3,(((((((4,13),6),23),14),(((5,12),9),29)),((21,22),32)),(((7,28),((10,((17,24),31)),(((11,30),16),(15,18)))),((8,19),(((20,26),25),27))))));

[Trees found in bootstrap replicate #50]
tree B_50.1 = [&U] [&W 1] (1,2,(3,(((((((4,13),6),23),14),(((5,12),9),29)),(((7,28),((8,19),(((20,26),25),27))),(((10,((17,31),24)),((11,30),16)),(15,18)))),((21,22),32))));

[Trees found in bootstrap replicate #51]
tree B_51.1 = [&U] [&W 1] (1,(2,3),(((((((((4,13),6),23),14),(((5,12),9),29)),((21,22),32)),((8,19),(((20,26),25),27))),((10,(17,(24,31))),(((11,30),16),(15,18)))),(7,28)));

[Trees found in bootstrap replicate #52]
tree B_52.1 = [&U] [&W 1] (1,2,(3,(((((((4,13),6),23),14),(((5,12),29),9)),((21,22),32)),((((7,28),(15,18)),((10,(17,(24,31))),((11,30),16))),((8,19),((20,(25,26)),27))))));

[Trees found in bootstrap replicate #53]
tree B_53.1 = [&U] [&W 1] (1,(2,3),(((((((4,13),6),23),14),(((5,12),29),9)),((21,22),32)),(((7,28),((8,19),(((20,25),26),27))),((((10,(17,24)),31),((11,30),16)),(15,18)))));

[Trees found in bootstrap replicate #54]
tree B_54.1 = [&U] [&W 1] (1,2,(3,(((((((4,13),6),23),14),9),((5,12),29)),((((7,28),(((10,((17,31),24)),((11,30),16)),(15,18))),((8,19),((20,(25,26)),27))),((21,22),32)))));

[Trees found in bootstrap replicate #55]
tree B_55.1 = [&U] [&W 1] (1,(2,3),((((((4,(6,13)),23),14),(((5,12),9),29)),((21,22),32)),(((7,28),(((10,(17,(24,31))),((11,30),16)),(15,18))),((8,19),(((20,26),25),27)))));

[Trees found in bootstrap replicate #56]
tree B_56.1 = [&U] [&W 1] (1,2,(3,(((((((4,13),6),23),14),(((5,12),9),29)),((21,22),32)),((((7,28),((10,((17,31),24)),((11,30),16))),(15,18)),((8,19),((20,(25,26)),27))))));

[Trees found in bootstrap replicate #57]
tree B_57.1 = [&U] [&W 1] (1,2,(3,(((((((4,13),6),23),14),(((5,12),9),29)),((21,22),32)),((((7,28),(15,18)),((10,(17,(24,31))),((11,30),16))),((8,19),(((20,26),25),27))))));

[Trees found in bootstrap replicate #58]
tree B_58.1 = [&U] [&W 1] (1,2,(3,(((((((4,13),6),23),14),(((5,12),9),29)),((21,22),32)),(((7,28),((((10,(17,24)),31),((11,30),16)),(15,18))),((8,19),(((20,26),25),27))))));

[Trees found in bootstrap replicate #59]
tree B_59.1 = [&U] [&W 1] (1,2,(3,(((((((4,13),6),23),14),((21,22),32)),(((5,12),9),29)),((((7,28),(15,18)),(((10,17),(24,31)),((11,30),16))),((8,19),((20,(25,26)),27))))));

[Trees found in bootstrap replicate #60]
tree B_60.1 = [&U] [&W 1] (1,2,(3,((((((4,(6,13)),23),14),(((5,12),29),9)),((21,22),32)),(((7,28),(((8,19),(((20,26),25),27)),((10,(17,(24,31))),((11,30),16)))),(15,18)))));

[Trees found in bootstrap replicate #61]
tree B_61.1 = [&U] [&W 1] (1,(2,3),((((((4,(6,13)),23),14),(((5,12),9),29)),((21,22),32)),(((7,28),(((10,((17,31),24)),((11,30),16)),(15,18))),((8,19),(((20,25),26),27)))));

[Trees found in bootstrap replicate #62]
tree B_62.1 = [&U] [&W 1] (1,2,(3,((((((((4,13),6),23),14),9),((5,12),29)),((((7,28),((10,(17,(24,31))),((11,30),16))),((8,19),(((20,26),25),27))),(15,18))),((21,22),32))));

[Trees found in bootstrap replicate #63]
tree B_63.1 = [&U] [&W 1] (1,2,(3,((((((((4,13),6),23),14),(9,29)),(5,12)),((((7,28),(15,18)),((10,(17,(24,31))),((11,30),16))),((8,19),((20,(25,26)),27)))),((21,22),32))));

[Trees found in bootstrap replicate #64]
tree B_64.1 = [&U] [&W 1] (1,2,(3,(((((((4,13),6),23),14),(((5,12),9),29)),((21,22),32)),(((7,28),(((10,((17,31),24)),((11,30),16)),(15,18))),((8,19),(((20,25),26),27))))));

[Trees found in bootstrap replicate #65]
tree B_65.1 = [&U] [&W 1] (1,2,(3,(((((((4,13),6),23),14),(9,29)),(((((7,28),((10,((17,24),31)),((11,30),16))),(15,18)),((8,19),(((20,26),25),27))),((21,22),32))),(5,12))));

[Trees found in bootstrap replicate #66]
tree B_66.1 = [&U] [&W 1] (1,2,(3,(((((((4,13),6),23),14),(((5,12),9),29)),((21,22),32)),((((7,28),(15,18)),((10,((17,24),31)),((11,30),16))),((8,19),((20,(25,26)),27))))));

[Trees found in bootstrap replicate #67]
tree B_67.1 = [&U] [&W 1] (1,(2,3),(((((((4,13),6),23),14),(((5,12),9),29)),((21,22),32)),(((7,28),(((10,(17,(24,31))),((11,30),16)),(15,18))),((8,19),((20,(25,26)),27)))));

[Trees found in bootstrap replicate #68]
tree B_68.1 = [&U] [&W 1] (1,(2,3),((((((((4,13),6),23),14),9),((5,12),29)),((21,22),32)),(((7,28),((10,((17,31),24)),((11,30),16))),(((8,19),(((20,26),25),27)),(15,18)))));

[Trees found in bootstrap replicate #69]
tree B_69.1 = [&U] [&W 1] (1,2,(3,(((((((4,13),6),23),14),(((5,12),9),29)),((21,22),32)),(((7,28),((8,19),((20,(25,26)),27))),(((10,((17,31),24)),((11,30),16)),(15,18))))));

[Trees found in bootstrap replicate #70]
tree B_70.1 = [&U] [&W 1] (1,2,(3,(((((((4,13),6),23),14),(((5,12),29),9)),((21,22),32)),(((7,28),((8,19),((20,(25,26)),27))),(((10,(17,(24,31))),((11,30),16)),(15,18))))));

[Trees found in bootstrap replicate #71]
tree B_71.1 = [&U] [&W 1] (1,(2,((((((((4,13),6),23),14),(((5,12),29),9)),((21,22),32)),((8,19),((20,(25,26)),27))),(((7,28),((10,((17,31),24)),((11,30),16))),(15,18)))),3);

[Trees found in bootstrap replicate #72]
tree B_72.1 = [&U] [&W 1] (1,2,(3,((((((4,(6,13)),23),14),(((5,12),9),29)),((21,22),32)),((((7,28),((10,(17,(24,31))),((11,30),16))),(15,18)),((8,19),(((20,26),25),27))))));

[Trees found in bootstrap replicate #73]
tree B_73.1 = [&U] [&W 1] (1,(2,3),((((((((4,13),6),23),14),9),((5,12),29)),((21,22),32)),((((7,28),(15,18)),((10,((17,31),24)),((11,30),16))),((8,19),((20,(25,26)),27)))));

[Trees found in bootstrap replicate #74]
tree B_74.1 = [&U] [&W 1] (1,2,(3,(((((((4,13),6),23),14),(((5,12),9),29)),((21,22),32)),((((7,28),((10,((17,31),24)),((11,30),16))),(15,18)),((8,19),(((20,26),25),27))))));

[Trees found in bootstrap replicate #75]
tree B_75.1 = [&U] [&W 1] (1,(2,(((((((4,13),6),23),14),(((5,12),9),29)),((21,22),32)),((((7,28),((10,(17,(24,31))),((11,30),16))),(15,18)),((8,19),(((20,25),26),27))))),3);

[Trees found in bootstrap replicate #76]
tree B_76.1 = [&U] [&W 1] (1,2,(3,(((((4,(6,13)),23),14),(((5,12),9),29)),(((((7,28),((10,((17,31),24)),((11,30),16))),((8,19),(((20,26),25),27))),(15,18)),((21,22),32)))));

[Trees found in bootstrap replicate #77]
tree B_77.1 = [&U] [&W 1] (1,2,(3,((((((((4,13),6),23),14),9),((5,12),29)),((21,22),32)),((((7,28),((10,(17,(24,31))),((11,30),16))),(15,18)),((8,19),(((20,26),25),27))))));

[Trees found in bootstrap replicate #78]
tree B_78.1 = [&U] [&W 1] (1,2,(3,(((((((4,13),6),23),14),(((5,12),9),29)),((21,22),32)),((((7,28),(15,18)),((10,((17,31),24)),((11,30),16))),((8,19),(((20,25),26),27))))));

[Trees found in bootstrap replicate #79]
tree B_79.1 = [&U] [&W 1] (1,2,(3,((((((4,13),6),23),14),(((5,12),29),9)),((((7,28),((8,19),(((20,26),25),27))),(((10,(17,(24,31))),((11,30),16)),(15,18))),((21,22),32)))));

[Trees found in bootstrap replicate #80]
tree B_80.1 = [&U] [&W 1] (1,2,(3,((((((((4,13),6),23),14),((5,12),29)),9),((21,22),32)),((7,28),(((8,19),((20,(25,26)),27)),(((10,((17,24),31)),((11,30),16)),(15,18)))))));

[Trees found in bootstrap replicate #81]
tree B_81.1 = [&U] [&W 1] (1,2,(3,((((((((4,13),6),23),14),(((5,12),9),29)),((21,22),32)),(((8,19),(((20,26),25),27)),((10,(17,(24,31))),(((11,30),16),(15,18))))),(7,28))));

[Trees found in bootstrap replicate #82]
tree B_82.1 = [&U] [&W 1] (1,(2,3),((((((((4,13),6),23),14),(((5,12),9),29)),((21,22),32)),((8,19),(((20,26),25),27))),(((7,28),((10,((17,24),31)),((11,30),16))),(15,18))));

[Trees found in bootstrap replicate #83]
tree B_83.1 = [&U] [&W 1] (1,2,(3,((((((((4,13),6),23),14),((5,12),29)),9),((21,22),32)),((((7,28),((10,((17,24),31)),((11,30),16))),(15,18)),((8,19),(((20,26),25),27))))));

[Trees found in bootstrap replicate #84]
tree B_84.1 = [&U] [&W 1] (1,2,(3,(((((((4,13),6),23),14),(((5,12),9),29)),((21,22),32)),(((7,28),(((10,(17,(24,31))),((11,30),16)),(15,18))),((8,19),((20,(25,26)),27))))));

[Trees found in bootstrap replicate #85]
tree B_85.1 = [&U] [&W 1] (1,2,(3,((((((((4,13),6),23),14),9),((5,12),29)),((21,22),32)),((((7,28),((10,((17,24),31)),((11,30),16))),(15,18)),((8,19),(((20,26),25),27))))));

[Trees found in bootstrap replicate #86]
tree B_86.1 = [&U] [&W 1] (1,(2,(((((((4,13),6),23),14),(((5,12),9),29)),((21,22),32)),(((7,28),((8,19),(((20,26),25),27))),(((10,(17,(24,31))),((11,30),16)),(15,18))))),3);

[Trees found in bootstrap replicate #87]
tree B_87.1 = [&U] [&W 1] (1,2,(3,((((((((4,13),6),23),14),9),((5,12),29)),((21,22),32)),((((7,28),(15,18)),((10,(17,(24,31))),((11,30),16))),((8,19),((20,(25,26)),27))))));

[Trees found in bootstrap replicate #88]
tree B_88.1 = [&U] [&W 1] (1,2,(3,(((((((4,(6,13)),23),14),9),((5,12),29)),((21,22),32)),(((7,28),((8,19),((20,(25,26)),27))),(((10,(17,(24,31))),((11,30),16)),(15,18))))));

[Trees found in bootstrap replicate #89]
tree B_89.1 = [&U] [&W 1] (1,2,(3,(((((((4,13),6),23),14),(((5,12),29),9)),((21,22),32)),(((7,28),((8,19),(((20,26),25),27))),((10,((17,24),31)),(((11,30),16),(15,18)))))));

[Trees found in bootstrap replicate #90]
tree B_90.1 = [&U] [&W 1] (1,2,(3,(((((((4,13),6),23),14),(((5,12),9),29)),((21,22),32)),(((7,28),((((10,(17,24)),31),((11,30),16)),(15,18))),((8,19),(((20,26),25),27))))));

[Trees found in bootstrap replicate #91]
tree B_91.1 = [&U] [&W 1] (1,(2,3),((((((((4,13),6),23),14),9),((5,12),29)),((21,22),32)),(((7,28),((8,19),(((20,26),25),27))),((((10,17),(24,31)),((11,30),16)),(15,18)))));

[Trees found in bootstrap replicate #92]
tree B_92.1 = [&U] [&W 1] (1,2,(3,(((((((4,13),6),23),14),(((5,12),9),29)),((21,22),32)),((((7,28),(15,18)),((8,19),(((20,26),25),27))),((10,(17,(24,31))),((11,30),16))))));

[Trees found in bootstrap replicate #93]
tree B_93.1 = [&U] [&W 1] (1,2,(3,((((((((4,13),6),23),14),9),((5,12),29)),((21,22),32)),(((7,28),((8,19),((20,(25,26)),27))),(((10,(17,(24,31))),((11,30),16)),(15,18))))));

[Trees found in bootstrap replicate #94]
tree B_94.1 = [&U] [&W 1] (1,2,(3,(((((((4,13),6),23),14),(((5,12),9),29)),(((7,28),((8,19),(((20,26),25),27))),(((10,((17,24),31)),((11,30),16)),(15,18)))),((21,22),32))));

[Trees found in bootstrap replicate #95]
tree B_95.1 = [&U] [&W 1] (1,2,(3,(((((((4,13),6),23),14),(((5,12),9),29)),((21,22),32)),((((7,28),(15,18)),(((10,17),(24,31)),((11,30),16))),((8,19),(((20,26),25),27))))));

[Trees found in bootstrap replicate #96]
tree B_96.1 = [&U] [&W 1] (1,2,(3,(((((((4,13),6),23),14),(((5,12),9),29)),((21,22),32)),((((7,28),(15,18)),((10,(17,(24,31))),((11,30),16))),((8,19),((20,(25,26)),27))))));

[Trees found in bootstrap replicate #97]
tree B_97.1 = [&U] [&W 1] (1,2,(3,((((((((4,13),6),23),14),(((5,12),9),29)),((21,22),32)),((8,19),(((20,26),25),27))),((7,28),(((10,(17,(24,31))),((11,30),16)),(15,18))))));

[Trees found in bootstrap replicate #98]
tree B_98.1 = [&U] [&W 1] (1,(2,3),(((((((4,13),6),23),14),(((5,12),9),29)),((21,22),32)),((((7,28),((10,((17,31),24)),((11,30),16))),((8,19),((20,(25,26)),27))),(15,18))));

[Trees found in bootstrap replicate #99]
tree B_99.1 = [&U] [&W 1] (1,(2,3),(((((((4,13),6),23),14),(((5,12),29),9)),((21,22),32)),(((7,28),(((10,(17,(24,31))),((11,30),16)),(15,18))),((8,19),(((20,26),25),27)))));

[Trees found in bootstrap replicate #100]
tree B_100.1 = [&U] [&W 1] (1,2,(3,(((((((4,13),6),23),14),(((5,12),29),9)),((21,22),32)),((((7,28),((8,19),((20,(25,26)),27))),((10,((17,24),31)),((11,30),16))),(15,18)))));

[Trees found in bootstrap replicate #101]
tree B_101.1 = [&U] [&W 1] (1,2,(3,(((((((4,13),6),23),14),(((5,12),9),29)),((21,22),32)),(((7,28),((8,19),(((20,26),25),27))),(((10,((17,24),31)),((11,30),16)),(15,18))))));

[Trees found in bootstrap replicate #102]
tree B_102.1 = [&U] [&W 1] (1,2,(3,(((((((4,13),6),23),14),9),((5,12),29)),(((((7,28),(15,18)),(((10,(17,24)),31),((11,30),16))),((8,19),(((20,26),25),27))),((21,22),32)))));

[Trees found in bootstrap replicate #103]
tree B_103.1 = [&U] [&W 1] (1,2,(3,(((((((4,13),6),23),14),(((5,12),9),29)),((21,22),32)),(((7,28),((8,19),(((20,26),25),27))),(((10,((17,31),24)),((11,30),16)),(15,18))))));

[Trees found in bootstrap replicate #104]
tree B_104.1 = [&U] [&W 1] (1,2,(3,(((((((4,13),6),23),14),9),((5,12),29)),(((((7,28),(15,18)),((10,(17,(24,31))),((11,30),16))),((8,19),((20,(25,26)),27))),((21,22),32)))));

[Trees found in bootstrap replicate #105]
tree B_105.1 = [&U] [&W 1] (1,2,(3,(((((((4,13),6),23),14),(((5,12),9),29)),((21,22),32)),((7,28),(((8,19),((20,(25,26)),27)),((((10,17),(24,31)),((11,30),16)),(15,18)))))));

[Trees found in bootstrap replicate #106]
tree B_106.1 = [&U] [&W 1] (1,2,(3,((((((((4,13),6),23),14),9),((5,12),29)),((21,22),32)),(((7,28),(((10,((17,31),24)),((11,30),16)),(15,18))),((8,19),(((20,26),25),27))))));

[Trees found in bootstrap replicate #107]
tree B_107.1 = [&U] [&W 1] (1,2,(3,(((((((4,13),6),23),14),(((5,12),29),9)),((21,22),32)),(((7,28),((8,19),(((20,26),25),27))),(((10,(17,(24,31))),((11,30),16)),(15,18))))));

[Trees found in bootstrap replicate #108]
tree B_108.1 = [&U] [&W 1] (1,2,(3,(((((((4,13),6),23),14),(((5,12),29),9)),((21,22),32)),((((7,28),(15,18)),((10,(17,(24,31))),((11,30),16))),((8,19),(((20,25),26),27))))));

[Trees found in bootstrap replicate #109]
tree B_109.1 = [&U] [&W 1] (1,(2,3),((((((4,13),6),23),14),(((5,12),29),9)),((((7,28),((8,19),((20,(25,26)),27))),(((10,(17,(24,31))),((11,30),16)),(15,18))),((21,22),32))));

[Trees found in bootstrap replicate #110]
tree B_110.1 = [&U] [&W 1] (1,2,(3,((((((((4,13),6),23),14),9),((5,12),29)),((21,22),32)),((7,28),((((8,19),((20,(25,26)),27)),(15,18)),((10,(17,(24,31))),((11,30),16)))))));

[Trees found in bootstrap replicate #111]
tree B_111.1 = [&U] [&W 1] (1,2,(3,((((((((4,13),6),23),14),9),((5,12),29)),((21,22),32)),(((7,28),((8,19),((20,(25,26)),27))),(((10,((17,31),24)),((11,30),16)),(15,18))))));

[Trees found in bootstrap replicate #112]
tree B_112.1 = [&U] [&W 1] (1,2,(3,((((((((4,13),6),23),14),9),((5,12),29)),((21,22),32)),(((7,28),(((10,((17,24),31)),((11,30),16)),(15,18))),((8,19),((20,(25,26)),27))))));

[Trees found in bootstrap replicate #113]
tree B_113.1 = [&U] [&W 1] (1,2,(3,((((((((4,13),6),23),14),9),((5,12),29)),((21,22),32)),((((7,28),((10,((17,31),24)),((11,30),16))),(15,18)),((8,19),(((20,26),25),27))))));

[Trees found in bootstrap replicate #114]
tree B_114.1 = [&U] [&W 1] (1,2,(3,(((((((4,13),6),23),14),(((5,12),29),9)),((21,22),32)),((((7,28),((10,((17,31),24)),((11,30),16))),((8,19),(((20,26),25),27))),(15,18)))));

[Trees found in bootstrap replicate #115]
tree B_115.1 = [&U] [&W 1] (1,2,(3,((((((((4,(6,13)),23),14),(((5,12),9),29)),((21,22),32)),((8,19),(((20,25),26),27))),(((10,((17,31),24)),((11,30),16)),(15,18))),(7,28))));

[Trees found in bootstrap replicate #116]
tree B_116.1 = [&U] [&W 1] (1,2,(3,(((((((4,13),6),23),14),(((5,12),29),9)),((21,22),32)),((((7,28),((10,((17,31),24)),((11,30),16))),((8,19),(((20,26),25),27))),(15,18)))));

[Trees found in bootstrap replicate #117]
tree B_117.1 = [&U] [&W 1] (1,2,(3,((((((4,(6,13)),23),14),(((5,12),29),9)),((21,22),32)),(((7,28),((8,19),(((20,26),25),27))),(((10,(17,(24,31))),((11,30),16)),(15,18))))));

[Trees found in bootstrap replicate #118]
tree B_118.1 = [&U] [&W 1] (1,2,(3,(((((((4,13),6),23),14),(((5,12),29),9)),((21,22),32)),(((7,28),((10,(17,(24,31))),(((11,30),16),(15,18)))),((8,19),((20,(25,26)),27))))));

[Trees found in bootstrap replicate #119]
tree B_119.1 = [&U] [&W 1] (1,2,(3,((((((4,(6,13)),23),14),(((5,12),29),9)),((21,22),32)),((((7,28),(15,18)),((10,((17,31),24)),((11,30),16))),((8,19),((20,(25,26)),27))))));

[Trees found in bootstrap replicate #120]
tree B_120.1 = [&U] [&W 1] (1,(2,3),(((((((4,13),6),23),14),(((5,12),9),29)),((21,22),32)),(((7,28),((8,19),(((20,26),25),27))),(((10,(17,(24,31))),((11,30),16)),(15,18)))));

[Trees found in bootstrap replicate #121]
tree B_121.1 = [&U] [&W 1] (1,(2,(((((((4,13),6),23),14),(((5,12),9),29)),((21,22),32)),(((7,28),((8,19),((20,(25,26)),27))),(((10,((17,24),31)),((11,30),16)),(15,18))))),3);

[Trees found in bootstrap replicate #122]
tree B_122.1 = [&U] [&W 1] (1,2,(3,(((((((4,13),6),23),14),(((5,12),29),9)),((21,22),32)),(((7,28),((8,19),((20,(25,26)),27))),(((10,((17,24),31)),((11,30),16)),(15,18))))));

[Trees found in bootstrap replicate #123]
tree B_123.1 = [&U] [&W 1] (1,2,(3,((((((4,(6,13)),23),14),9),((5,12),29)),((((7,28),((((10,17),(24,31)),((11,30),16)),(15,18))),((8,19),((20,(25,26)),27))),((21,22),32)))));

[Trees found in bootstrap replicate #124]
tree B_124.1 = [&U] [&W 1] (1,2,(3,(((((((4,13),6),23),14),(((5,12),9),29)),((21,22),32)),(((7,28),((8,19),(((20,26),25),27))),(((10,((17,24),31)),((11,30),16)),(15,18))))));

[Trees found in bootstrap replicate #125]
tree B_125.1 = [&U] [&W 1] (1,(2,(((((((4,13),6),23),14),(((5,12),29),9)),((21,22),32)),((((7,28),(15,18)),((10,((17,24),31)),((11,30),16))),((8,19),((20,(25,26)),27))))),3);

[Trees found in bootstrap replicate #126]
tree B_126.1 = [&U] [&W 1] (1,2,(3,(((((((4,13),6),23),14),((5,12),29)),9),(((((7,28),((10,((17,31),24)),((11,30),16))),((8,19),((20,(25,26)),27))),(15,18)),((21,22),32)))));

[Trees found in bootstrap replicate #127]
tree B_127.1 = [&U] [&W 1] (1,2,(3,((((((((4,13),6),23),14),((5,12),29)),9),((21,22),32)),((((7,28),(15,18)),((10,((17,24),31)),((11,30),16))),((8,19),(((20,26),25),27))))));

[Trees found in bootstrap replicate #128]
tree B_128.1 = [&U] [&W 1] (1,2,(3,(((((((4,13),6),23),14),(((5,12),9),29)),((21,22),32)),((((7,28),(15,18)),((10,(17,(24,31))),((11,30),16))),((8,19),((20,(25,26)),27))))));

[Trees found in bootstrap replicate #129]
tree B_129.1 = [&U] [&W 1] (1,2,(3,(((((((4,13),6),23),14),9),((((7,28),((8,19),((20,(25,26)),27))),(((10,((17,31),24)),((11,30),16)),(15,18))),((21,22),32))),((5,12),29))));

[Trees found in bootstrap replicate #130]
tree B_130.1 = [&U] [&W 1] (1,2,(3,((((((((4,13),6),23),14),9),((5,12),29)),((21,22),32)),(((7,28),((((10,17),(24,31)),((11,30),16)),(15,18))),((8,19),(((20,26),25),27))))));

[Trees found in bootstrap replicate #131]
tree B_131.1 = [&U] [&W 1] (1,2,(3,(((((((4,13),6),23),14),(((5,12),9),29)),((21,22),32)),(((7,28),((8,19),(((20,26),25),27))),(((10,17),(24,31)),(((11,30),16),(15,18)))))));

[Trees found in bootstrap replicate #132]
tree B_132.1 = [&U] [&W 1] (1,2,(3,((((((((4,13),6),23),14),((5,12),29)),9),((21,22),32)),((7,28),(((8,19),((20,(25,26)),27)),(((10,((17,31),24)),((11,30),16)),(15,18)))))));

[Trees found in bootstrap replicate #133]
tree B_133.1 = [&U] [&W 1] (1,2,(3,((((((((4,13),6),23),14),9),((5,12),29)),((21,22),32)),((((7,28),((((10,31),17),24),((11,30),16))),(15,18)),((8,19),((20,(25,26)),27))))));

[Trees found in bootstrap replicate #134]
tree B_134.1 = [&U] [&W 1] (1,2,(3,((((((4,(6,13)),23),14),(((5,12),29),9)),((21,22),32)),(((7,28),(((10,((17,31),24)),((11,30),16)),(15,18))),((8,19),((20,(25,26)),27))))));

[Trees found in bootstrap replicate #135]
tree B_135.1 = [&U] [&W 1] (1,2,(3,((((((4,13),6),23),14),(((5,12),9),29)),((((7,28),(((10,((17,31),24)),((11,30),16)),(15,18))),((8,19),(((20,26),25),27))),((21,22),32)))));

[Trees found in bootstrap replicate #136]
tree B_136.1 = [&U] [&W 1] (1,(2,3),((((((((4,13),6),23),14),9),((5,12),29)),((21,22),32)),((((7,28),((10,(17,(24,31))),((11,30),16))),(15,18)),((8,19),((20,(25,26)),27)))));

[Trees found in bootstrap replicate #137]
tree B_137.1 = [&U] [&W 1] (1,2,(3,(((((((4,13),6),23),14),(((5,12),29),9)),((21,22),32)),(((7,28),((8,19),((20,(25,26)),27))),(((10,(17,(24,31))),((11,30),16)),(15,18))))));

[Trees found in bootstrap replicate #138]
tree B_138.1 = [&U] [&W 1] (1,2,(3,(((((((4,13),6),23),14),(((5,12),9),29)),((21,22),32)),(((7,28),((8,19),((20,(25,26)),27))),(((10,(17,(24,31))),((11,30),16)),(15,18))))));

[Trees found in bootstrap replicate #139]
tree B_139.1 = [&U] [&W 1] (1,2,(3,(((((((4,13),6),23),14),(((5,12),29),9)),((21,22),32)),(((7,28),(((10,(17,(24,31))),((11,30),16)),(15,18))),((8,19),((20,(25,26)),27))))));

[Trees found in bootstrap replicate #140]
tree B_140.1 = [&U] [&W 1] (1,2,(3,(((((((4,(6,13)),23),14),(((5,12),9),29)),((21,22),32)),((8,19),(((20,26),25),27))),((7,28),(((10,((17,31),24)),((11,30),16)),(15,18))))));

[Trees found in bootstrap replicate #141]
tree B_141.1 = [&U] [&W 1] (1,2,(3,(((((((4,13),6),23),14),(((5,12),9),29)),((21,22),32)),((((7,28),((8,19),((20,(25,26)),27))),((10,((17,31),24)),((11,30),16))),(15,18)))));

[Trees found in bootstrap replicate #142]
tree B_142.1 = [&U] [&W 1] (1,2,(3,(((((((4,13),6),23),14),(((5,12),29),9)),((21,22),32)),((((7,28),((10,((17,31),24)),((11,30),16))),(15,18)),((8,19),(((20,26),25),27))))));

[Trees found in bootstrap replicate #143]
tree B_143.1 = [&U] [&W 1] (1,2,(3,((((((((4,13),6),23),14),9),((5,12),29)),((21,22),32)),(((7,28),(((8,19),(((20,26),25),27)),(((10,17),(24,31)),((11,30),16)))),(15,18)))));

[Trees found in bootstrap replicate #144]
tree B_144.1 = [&U] [&W 1] (1,(2,3),(((((((4,13),6),23),14),(((5,12),29),9)),((21,22),32)),((((7,28),(15,18)),((10,((17,31),24)),((11,30),16))),((8,19),(((20,26),25),27)))));

[Trees found in bootstrap replicate #145]
tree B_145.1 = [&U] [&W 1] (1,2,(3,(((((((4,13),6),23),14),(((5,12),9),29)),((21,22),32)),(((7,28),(((10,((17,24),31)),(15,18)),((11,30),16))),((8,19),(((20,26),25),27))))));

[Trees found in bootstrap replicate #146]
tree B_146.1 = [&U] [&W 1] (1,2,(3,(((((((4,13),6),23),14),(((5,12),9),29)),((21,22),32)),((((7,28),((10,((17,24),31)),((11,30),16))),(15,18)),((8,19),((20,(25,26)),27))))));

[Trees found in bootstrap replicate #147]
tree B_147.1 = [&U] [&W 1] (1,(2,3),((((((4,(6,13)),23),14),9),((5,12),29)),((((7,28),((8,19),((20,(25,26)),27))),(((10,((17,24),31)),((11,30),16)),(15,18))),((21,22),32))));

[Trees found in bootstrap replicate #148]
tree B_148.1 = [&U] [&W 1] (1,(2,3),(((((((4,13),6),23),14),(((5,12),29),9)),((21,22),32)),(((7,28),((8,19),(((20,26),25),27))),(((10,((17,31),24)),((11,30),16)),(15,18)))));

[Trees found in bootstrap replicate #149]
tree B_149.1 = [&U] [&W 1] (1,2,(3,(((((((4,13),6),23),14),(((5,12),9),29)),((21,22),32)),(((7,28),(((10,((17,24),31)),((11,30),16)),(15,18))),((8,19),(((20,26),25),27))))));

[Trees found in bootstrap replicate #150]
tree B_150.1 = [&U] [&W 1] (1,2,(3,((((((((4,13),6),23),14),9),((5,12),29)),((21,22),32)),(((7,28),((8,19),((20,(25,26)),27))),(((10,((17,24),31)),((11,30),16)),(15,18))))));

[Trees found in bootstrap replicate #151]
tree B_151.1 = [&U] [&W 1] (1,2,(3,((((((((4,13),6),23),14),9),((5,12),29)),((21,22),32)),((((7,28),(15,18)),((10,((17,24),31)),((11,30),16))),((8,19),(((20,25),26),27))))));

[Trees found in bootstrap replicate #152]
tree B_152.1 = [&U] [&W 1] (1,2,(3,((((((((4,13),6),23),14),(((5,12),29),9)),((21,22),32)),((8,19),((20,(25,26)),27))),(((7,28),((10,((17,31),24)),((11,30),16))),(15,18)))));

[Trees found in bootstrap replicate #153]
tree B_153.1 = [&U] [&W 1] (1,(2,3),(((((4,(6,13)),23),14),(((5,12),29),9)),((((7,28),((8,19),((20,(25,26)),27))),(((10,(17,(24,31))),((11,30),16)),(15,18))),((21,22),32))));

[Trees found in bootstrap replicate #154]
tree B_154.1 = [&U] [&W 1] (1,2,(3,((((((((4,13),6),23),14),9),((5,12),29)),(((7,28),((8,19),(((20,26),25),27))),(((10,((17,31),24)),((11,30),16)),(15,18)))),((21,22),32))));

[Trees found in bootstrap replicate #155]
tree B_155.1 = [&U] [&W 1] (1,(2,(((((((4,13),6),23),14),(((5,12),29),9)),((21,22),32)),(((7,28),((8,19),((20,(25,26)),27))),(((10,((17,24),31)),((11,30),16)),(15,18))))),3);

[Trees found in bootstrap replicate #156]
tree B_156.1 = [&U] [&W 1] (1,2,(3,(((((((4,(6,13)),23),14),9),((5,12),29)),((21,22),32)),((((7,28),((10,(17,(24,31))),((11,30),16))),(15,18)),((8,19),(((20,26),25),27))))));

[Trees found in bootstrap replicate #157]
tree B_157.1 = [&U] [&W 1] (1,2,(3,((((((((4,13),6),23),14),9),((5,12),29)),((21,22),32)),((((7,28),(15,18)),((8,19),(((20,26),25),27))),((10,(17,(24,31))),((11,30),16))))));

[Trees found in bootstrap replicate #158]
tree B_158.1 = [&U] [&W 1] (1,2,(3,((((((((4,13),6),23),14),(9,29)),(5,12)),((21,22),32)),(((7,28),((8,19),((20,(25,26)),27))),(((10,((17,24),31)),((11,30),16)),(15,18))))));

[Trees found in bootstrap replicate #159]
tree B_159.1 = [&U] [&W 1] (1,2,(3,(((((((4,13),6),23),14),(((5,12),29),9)),((21,22),32)),((((7,28),((10,((17,24),31)),((11,30),16))),((8,19),(((20,25),26),27))),(15,18)))));

[Trees found in bootstrap replicate #160]
tree B_160.1 = [&U] [&W 1] (1,(2,3),((((((((4,13),6),23),14),9),((5,12),29)),((21,22),32)),(((7,28),((8,19),((20,(25,26)),27))),(((10,((17,31),24)),((11,30),16)),(15,18)))));

[Trees found in bootstrap replicate #161]
tree B_161.1 = [&U] [&W 1] (1,2,(3,((((((((4,13),6),23),14),((5,12),29)),9),((21,22),32)),(((7,28),((((10,(17,24)),31),((11,30),16)),(15,18))),((8,19),((20,(25,26)),27))))));

[Trees found in bootstrap replicate #162]
tree B_162.1 = [&U] [&W 1] (1,(2,3),(((((((4,13),6),23),14),(((5,12),29),9)),((21,22),32)),((((7,28),((10,(17,(24,31))),((11,30),16))),((8,19),(((20,25),26),27))),(15,18))));

[Trees found in bootstrap replicate #163]
tree B_163.1 = [&U] [&W 1] (1,(2,(((((((4,13),6),23),14),(((5,12),29),9)),(((7,28),((8,19),((20,(25,26)),27))),(((10,((17,31),24)),((11,30),16)),(15,18)))),((21,22),32))),3);

[Trees found in bootstrap replicate #164]
tree B_164.1 = [&U] [&W 1] (1,2,(3,((((((((4,13),6),23),14),9),((5,12),29)),((21,22),32)),(((7,28),((8,19),(((20,26),25),27))),((((10,(17,24)),31),((11,30),16)),(15,18))))));

[Trees found in bootstrap replicate #165]
tree B_165.1 = [&U] [&W 1] (1,2,(3,((((((4,(6,13)),23),14),(((5,12),9),29)),((21,22),32)),((((7,28),((8,19),(((20,26),25),27))),((10,(17,(24,31))),((11,30),16))),(15,18)))));

[Trees found in bootstrap replicate #166]
tree B_166.1 = [&U] [&W 1] (1,2,(3,((((((((4,13),6),23),14),9),((5,12),29)),((21,22),32)),((((7,28),((10,((17,31),24)),((11,30),16))),(15,18)),((8,19),((20,(25,26)),27))))));

[Trees found in bootstrap replicate #167]
tree B_167.1 = [&U] [&W 1] (1,(2,3),((((((((4,13),6),23),14),((5,12),29)),9),((21,22),32)),(((7,28),((8,19),(((20,25),26),27))),(((10,(17,(24,31))),((11,30),16)),(15,18)))));

[Trees found in bootstrap replicate #168]
tree B_168.1 = [&U] [&W 1] (1,2,(3,(((((((4,13),6),23),14),(((5,12),29),9)),((21,22),32)),(((7,28),((8,19),(((20,25),26),27))),(((10,(17,(24,31))),((11,30),16)),(15,18))))));

[Trees found in bootstrap replicate #169]
tree B_169.1 = [&U] [&W 1] (1,(2,((((((4,13),6),23),14),(((5,12),9),29)),((((7,28),((8,19),(((20,25),26),27))),((((10,17),(24,31)),((11,30),16)),(15,18))),((21,22),32)))),3);

[Trees found in bootstrap replicate #170]
tree B_170.1 = [&U] [&W 1] (1,2,(3,(((((((4,13),6),23),14),(((5,12),9),29)),((21,22),32)),(((7,28),((8,19),(((20,26),25),27))),(((10,((17,31),24)),((11,30),16)),(15,18))))));

[Trees found in bootstrap replicate #171]
tree B_171.1 = [&U] [&W 1] (1,2,(3,(((((((4,13),6),23),14),(((5,12),29),9)),((21,22),32)),((((7,28),(15,18)),(((10,(17,24)),31),((11,30),16))),((8,19),(((20,26),25),27))))));

[Trees found in bootstrap replicate #172]
tree B_172.1 = [&U] [&W 1] (1,(2,3),(((((((4,13),6),23),14),(((5,12),9),29)),((21,22),32)),((((7,28),(15,18)),((10,((17,31),24)),((11,30),16))),((8,19),(((20,26),25),27)))));

[Trees found in bootstrap replicate #173]
tree B_173.1 = [&U] [&W 1] (1,(2,((((((((4,13),6),23),14),((5,12),29)),9),((21,22),32)),(((7,28),(((10,(17,(24,31))),((11,30),16)),(15,18))),((8,19),(((20,26),25),27))))),3);

[Trees found in bootstrap replicate #174]
tree B_174.1 = [&U] [&W 1] (1,(2,3),(((((((4,(6,13)),23),14),9),((5,12),29)),((21,22),32)),(((7,28),((8,19),((20,(25,26)),27))),(((10,((17,24),31)),((11,30),16)),(15,18)))));

[Trees found in bootstrap replicate #175]
tree B_175.1 = [&U] [&W 1] (1,2,(3,(((((((4,(6,13)),23),14),9),((5,12),29)),((21,22),32)),((((7,28),(15,18)),(((10,17),(24,31)),((11,30),16))),((8,19),((20,(25,26)),27))))));

[Trees found in bootstrap replicate #176]
tree B_176.1 = [&U] [&W 1] (1,2,(3,((((((((4,13),6),23),14),((5,12),29)),9),((21,22),32)),((((7,28),((10,((17,24),31)),((11,30),16))),((8,19),(((20,26),25),27))),(15,18)))));

[Trees found in bootstrap replicate #177]
tree B_177.1 = [&U] [&W 1] (1,2,(3,((((((((4,13),6),23),14),9),((5,12),29)),((21,22),32)),((7,28),(((8,19),(((20,26),25),27)),(((10,(17,(24,31))),((11,30),16)),(15,18)))))));

[Trees found in bootstrap replicate #178]
tree B_178.1 = [&U] [&W 1] (1,(2,3),((((((((4,13),6),23),14),(((5,12),9),29)),((21,22),32)),((8,19),(((20,25),26),27))),((7,28),(((10,(17,(24,31))),((11,30),16)),(15,18)))));

[Trees found in bootstrap replicate #179]
tree B_179.1 = [&U] [&W 1] (1,(2,3),(((((((((4,13),6),23),14),(((5,12),9),29)),((21,22),32)),((8,19),((20,(25,26)),27))),(7,28)),((10,((17,31),24)),(((11,30),16),(15,18)))));

[Trees found in bootstrap replicate #180]
tree B_180.1 = [&U] [&W 1] (1,(2,(((((((4,(6,13)),23),14),(((5,12),9),29)),((21,22),32)),((8,19),((20,(25,26)),27))),((7,28),(((10,(17,(24,31))),((11,30),16)),(15,18))))),3);

[Trees found in bootstrap replicate #181]
tree B_181.1 = [&U] [&W 1] (1,2,(3,((((((((4,13),6),23),14),9),((5,12),29)),((21,22),32)),(((7,28),(((10,(17,(24,31))),((11,30),16)),(15,18))),((8,19),((20,(25,26)),27))))));

[Trees found in bootstrap replicate #182]
tree B_182.1 = [&U] [&W 1] (1,2,(3,((((((4,13),6),23),14),(((5,12),9),29)),((((7,28),((8,19),(((20,26),25),27))),(((10,((17,24),31)),((11,30),16)),(15,18))),((21,22),32)))));

[Trees found in bootstrap replicate #183]
tree B_183.1 = [&U] [&W 1] (1,2,(3,(((((((4,13),6),23),14),(((5,12),29),9)),((21,22),32)),((((7,28),(((10,(17,24)),31),((11,30),16))),(15,18)),((8,19),(((20,26),25),27))))));

[Trees found in bootstrap replicate #184]
tree B_184.1 = [&U] [&W 1] (1,(2,((((((4,(6,13)),23),14),((5,12),29)),9),((((7,28),((8,19),((20,(25,26)),27))),((((10,(17,24)),31),((11,30),16)),(15,18))),((21,22),32)))),3);

[Trees found in bootstrap replicate #185]
tree B_185.1 = [&U] [&W 1] (1,(2,3),((((((((4,13),6),23),14),9),((5,12),29)),((21,22),32)),((((7,28),((10,((17,31),24)),((11,30),16))),(15,18)),((8,19),(((20,26),25),27)))));

[Trees found in bootstrap replicate #186]
tree B_186.1 = [&U] [&W 1] (1,2,(3,((((((((4,13),6),23),14),((5,12),29)),9),((21,22),32)),(((7,28),(((10,(17,(24,31))),((11,30),16)),(15,18))),((8,19),(((20,26),25),27))))));

[Trees found in bootstrap replicate #187]
tree B_187.1 = [&U] [&W 1] (1,(2,3),(((((((4,13),6),23),14),9),((5,12),29)),((((7,28),(((10,((17,31),24)),((11,30),16)),(15,18))),((8,19),(((20,26),25),27))),((21,22),32))));

[Trees found in bootstrap replicate #188]
tree B_188.1 = [&U] [&W 1] (1,2,(3,(((((((4,13),6),23),14),(((5,12),9),29)),((21,22),32)),(((7,28),((10,(17,(24,31))),(((11,30),16),(15,18)))),((8,19),((20,(25,26)),27))))));

[Trees found in bootstrap replicate #189]
tree B_189.1 = [&U] [&W 1] (1,2,(3,((((((((4,13),6),23),14),((5,12),29)),9),((21,22),32)),((((7,28),(15,18)),((10,(17,(24,31))),((11,30),16))),((8,19),(((20,26),25),27))))));

[Trees found in bootstrap replicate #190]
tree B_190.1 = [&U] [&W 1] (1,(2,3),(((((((4,13),6),23),14),(((5,12),9),29)),((21,22),32)),(((7,28),(((10,((17,31),24)),((11,30),16)),(15,18))),((8,19),((20,(25,26)),27)))));

[Trees found in bootstrap replicate #191]
tree B_191.1 = [&U] [&W 1] (1,2,(3,((((((4,13),6),23),14),(((5,12),9),29)),(((((7,28),(15,18)),((10,((17,24),31)),((11,30),16))),((8,19),((20,(25,26)),27))),((21,22),32)))));

[Trees found in bootstrap replicate #192]
tree B_192.1 = [&U] [&W 1] (1,2,(3,((((((((4,13),6),23),14),9),((5,12),29)),((21,22),32)),((7,28),(((8,19),(((20,26),25),27)),((10,((17,24),31)),(((11,30),16),(15,18))))))));

[Trees found in bootstrap replicate #193]
tree B_193.1 = [&U] [&W 1] (1,(2,3),((((((((4,13),6),23),14),(((5,12),9),29)),((21,22),32)),((8,19),((20,(25,26)),27))),(((7,28),(15,18)),((10,((17,31),24)),((11,30),16)))));

[Trees found in bootstrap replicate #194]
tree B_194.1 = [&U] [&W 1] (1,2,(3,(((((((4,13),6),23),14),(((5,12),9),29)),((21,22),32)),((((7,28),(15,18)),(((10,17),(24,31)),((11,30),16))),((8,19),(((20,26),25),27))))));

[Trees found in bootstrap replicate #195]
tree B_195.1 = [&U] [&W 1] (1,2,(3,((((((((4,13),6),23),14),(((5,12),9),29)),((21,22),32)),((8,19),(((20,26),25),27))),((7,28),(((10,(17,(24,31))),((11,30),16)),(15,18))))));

[Trees found in bootstrap replicate #196]
tree B_196.1 = [&U] [&W 1] (1,2,(3,(((((((4,13),6),23),14),(((5,12),9),29)),((21,22),32)),(((7,28),((8,19),(((20,26),25),27))),(((10,(17,(24,31))),((11,30),16)),(15,18))))));

[Trees found in bootstrap replicate #197]
tree B_197.1 = [&U] [&W 1] (1,2,(3,((((((((4,13),6),23),14),(((5,12),9),29)),((21,22),32)),((8,19),((20,(25,26)),27))),((7,28),(((10,((17,24),31)),((11,30),16)),(15,18))))));

[Trees found in bootstrap replicate #198]
tree B_198.1 = [&U] [&W 1] (1,2,(3,((((((((4,13),6),23),14),(((5,12),29),9)),((21,22),32)),(((8,19),((20,(25,26)),27)),(((10,((17,31),24)),((11,30),16)),(15,18)))),(7,28))));

[Trees found in bootstrap replicate #199]
tree B_199.1 = [&U] [&W 1] (1,2,(3,(((((((4,13),6),23),14),(((5,12),9),29)),((21,22),32)),((((7,28),((10,(17,(24,31))),((11,30),16))),((8,19),((20,(25,26)),27))),(15,18)))));

[Trees found in bootstrap replicate #200]
tree B_200.1 = [&U] [&W 1] (1,(2,3),((((((((4,13),6),23),14),((5,12),29)),9),((21,22),32)),(((7,28),(((10,(17,(24,31))),((11,30),16)),(15,18))),((8,19),(((20,25),26),27)))));

[Trees found in bootstrap replicate #201]
tree B_201.1 = [&U] [&W 1] (1,2,(3,((((((((4,13),6),23),14),((5,12),29)),9),((21,22),32)),((((7,28),((10,((17,31),24)),((11,30),16))),((8,19),((20,(25,26)),27))),(15,18)))));

[Trees found in bootstrap replicate #202]
tree B_202.1 = [&U] [&W 1] (1,2,(3,(((((((4,13),6),23),14),(((5,12),9),29)),((21,22),32)),((((7,28),(15,18)),((8,19),(((20,26),25),27))),((10,((17,24),31)),((11,30),16))))));

[Trees found in bootstrap replicate #203]
tree B_203.1 = [&U] [&W 1] (1,2,(3,(((((((4,13),6),23),14),(((5,12),29),9)),((21,22),32)),(((7,28),(((10,(17,(24,31))),((11,30),16)),(15,18))),((8,19),(((20,25),26),27))))));

[Trees found in bootstrap replicate #204]
tree B_204.1 = [&U] [&W 1] (1,(2,3),((((((((4,13),6),23),14),9),((5,12),29)),((21,22),32)),((((7,28),(15,18)),((10,((17,31),24)),((11,30),16))),((8,19),(((20,25),26),27)))));

[Trees found in bootstrap replicate #205]
tree B_205.1 = [&U] [&W 1] (1,2,(3,((((((((4,13),6),23),14),9),((5,12),29)),((21,22),32)),((((7,28),(15,18)),((10,((17,31),24)),((11,30),16))),((8,19),((20,(25,26)),27))))));

[Trees found in bootstrap replicate #206]
tree B_206.1 = [&U] [&W 1] (1,(2,((((((4,(6,13)),23),14),(((5,12),9),29)),((21,22),32)),((((7,28),((8,19),((20,(25,26)),27))),((10,((17,24),31)),((11,30),16))),(15,18)))),3);

[Trees found in bootstrap replicate #207]
tree B_207.1 = [&U] [&W 1] (1,2,(3,((((((((4,13),6),23),14),9),((5,12),29)),((21,22),32)),((((7,28),(15,18)),((10,(17,(24,31))),((11,30),16))),((8,19),((20,(25,26)),27))))));

[Trees found in bootstrap replicate #208]
tree B_208.1 = [&U] [&W 1] (1,2,(3,(((((((4,13),6),14),23),(((5,12),29),9)),((21,22),32)),(((7,28),((((10,17),(24,31)),((11,30),16)),(15,18))),((8,19),(((20,26),25),27))))));

[Trees found in bootstrap replicate #209]
tree B_209.1 = [&U] [&W 1] (1,(2,(((((((((4,13),6),23),14),(((5,12),9),29)),((21,22),32)),((8,19),((20,(25,26)),27))),(((10,((17,31),24)),((11,30),16)),(15,18))),(7,28))),3);

[Trees found in bootstrap replicate #210]
tree B_210.1 = [&U] [&W 1] (1,2,(3,(((((((((4,13),6),23),14),(((5,12),9),29)),((21,22),32)),((8,19),(((20,26),25),27))),(((10,(17,(24,31))),((11,30),16)),(15,18))),(7,28))));

[Trees found in bootstrap replicate #211]
tree B_211.1 = [&U] [&W 1] (1,2,(3,(((((((4,13),6),23),14),(((5,12),9),29)),((21,22),32)),((7,28),(((8,19),(((20,26),25),27)),(((10,((17,31),24)),((11,30),16)),(15,18)))))));

[Trees found in bootstrap replicate #212]
tree B_212.1 = [&U] [&W 1] (1,2,(3,(((((((4,13),6),23),14),(((5,12),9),29)),((21,22),32)),(((7,28),((8,19),(((20,26),25),27))),(((10,(17,(24,31))),((11,30),16)),(15,18))))));

[Trees found in bootstrap replicate #213]
tree B_213.1 = [&U] [&W 1] (1,2,(3,(((((((((4,13),6),23),14),((5,12),29)),9),((21,22),32)),((8,19),((20,(25,26)),27))),(((7,28),(15,18)),((10,((17,31),24)),((11,30),16))))));

[Trees found in bootstrap replicate #214]
tree B_214.1 = [&U] [&W 1] (1,(2,3),(((((((4,13),6),23),14),(((5,12),9),29)),((21,22),32)),((((7,28),(15,18)),(((10,17),(24,31)),((11,30),16))),((8,19),((20,(25,26)),27)))));

[Trees found in bootstrap replicate #215]
tree B_215.1 = [&U] [&W 1] (1,2,(3,((((((((4,13),6),23),14),((5,12),29)),9),((21,22),32)),(((7,28),((8,19),(((20,26),25),27))),(((10,(17,(24,31))),((11,30),16)),(15,18))))));

[Trees found in bootstrap replicate #216]
tree B_216.1 = [&U] [&W 1] (1,2,(3,(((((((4,13),6),23),14),(((5,12),29),9)),((21,22),32)),((((7,28),(15,18)),((10,(17,(24,31))),((11,30),16))),((8,19),((20,(25,26)),27))))));

[Trees found in bootstrap replicate #217]
tree B_217.1 = [&U] [&W 1] (1,2,(3,(((((((4,13),6),23),14),(((5,12),9),29)),((21,22),32)),(((7,28),(((10,((17,31),24)),((11,30),16)),(15,18))),((8,19),((20,(25,26)),27))))));

[Trees found in bootstrap replicate #218]
tree B_218.1 = [&U] [&W 1] (1,2,(3,((((((((4,13),6),23),14),9),((5,12),29)),((21,22),32)),(((7,28),(((10,(17,(24,31))),((11,30),16)),(15,18))),((8,19),(((20,26),25),27))))));

[Trees found in bootstrap replicate #219]
tree B_219.1 = [&U] [&W 1] (1,2,(3,(((((((4,(6,13)),23),14),9),((5,12),29)),((21,22),32)),((((7,28),((10,(17,(24,31))),((11,30),16))),((8,19),((20,(25,26)),27))),(15,18)))));

[Trees found in bootstrap replicate #220]
tree B_220.1 = [&U] [&W 1] (1,2,(3,(((((((4,13),6),23),14),(((5,12),9),29)),((21,22),32)),((((7,28),(15,18)),((10,((17,24),31)),((11,30),16))),((8,19),(((20,26),25),27))))));

[Trees found in bootstrap replicate #221]
tree B_221.1 = [&U] [&W 1] (1,2,(3,(((((((4,13),6),23),14),(((5,12),9),29)),((21,22),32)),(((7,28),(((10,((17,24),31)),((11,30),16)),(15,18))),((8,19),(((20,26),25),27))))));

[Trees found in bootstrap replicate #222]
tree B_222.1 = [&U] [&W 1] (1,2,(3,((((((4,13),6),23),14),(((5,12),29),9)),((((7,28),(((10,(17,(24,31))),(15,18)),((11,30),16))),((8,19),(((20,26),25),27))),((21,22),32)))));

[Trees found in bootstrap replicate #223]
tree B_223.1 = [&U] [&W 1] (1,2,(3,((((((((4,13),6),23),14),((5,12),29)),9),((21,22),32)),(((7,28),((((10,(17,24)),31),((11,30),16)),(15,18))),((8,19),(((20,26),25),27))))));

[Trees found in bootstrap replicate #224]
tree B_224.1 = [&U] [&W 1] (1,2,(3,(((((((4,13),6),23),14),(((5,12),9),29)),((21,22),32)),((((7,28),(15,18)),((10,((17,24),31)),((11,30),16))),((8,19),(((20,26),25),27))))));

[Trees found in bootstrap replicate #225]
tree B_225.1 = [&U] [&W 1] (1,2,(3,((((((4,13),6),23),14),((((7,28),(((10,(17,(24,31))),((11,30),16)),(15,18))),((8,19),(((20,26),25),27))),((21,22),32))),(((5,12),9),29))));

[Trees found in bootstrap replicate #226]
tree B_226.1 = [&U] [&W 1] (1,2,(3,(((((((4,13),6),23),14),(((5,12),9),29)),((21,22),32)),((((7,28),(15,18)),((10,((17,31),24)),((11,30),16))),((8,19),(((20,26),25),27))))));

[Trees found in bootstrap replicate #227]
tree B_227.1 = [&U] [&W 1] (1,(2,3),((((((4,(6,13)),23),14),(((5,12),9),29)),((21,22),32)),(((7,28),(((10,(17,(24,31))),((11,30),16)),(15,18))),((8,19),((20,(25,26)),27)))));

[Trees found in bootstrap replicate #228]
tree B_228.1 = [&U] [&W 1] (1,2,(3,(((((((4,13),6),23),14),(((5,12),29),9)),((21,22),32)),((((7,28),((10,((17,31),24)),((11,30),16))),((8,19),(((20,26),25),27))),(15,18)))));

[Trees found in bootstrap replicate #229]
tree B_229.1 = [&U] [&W 1] (1,2,(3,((((((((4,13),6),23),14),9),((5,12),29)),((21,22),32)),((((7,28),((10,(17,(24,31))),((11,30),16))),(15,18)),((8,19),(((20,25),26),27))))));

[Trees found in bootstrap replicate #230]
tree B_230.1 = [&U] [&W 1] (1,(2,3),(((((((4,13),6),23),14),(((5,12),29),9)),((21,22),32)),((((7,28),(15,18)),((8,19),(((20,26),25),27))),((10,(17,(24,31))),((11,30),16)))));

[Trees found in bootstrap replicate #231]
tree B_231.1 = [&U] [&W 1] (1,(2,3),(((((((4,13),6),23),14),(((5,12),29),9)),((21,22),32)),(((7,28),((8,19),(((20,26),25),27))),(((10,(17,(24,31))),((11,30),16)),(15,18)))));

[Trees found in bootstrap replicate #232]
tree B_232.1 = [&U] [&W 1] (1,(2,3),((((((4,13),6),23),14),(((5,12),9),29)),(((((7,28),((10,((17,24),31)),((11,30),16))),(15,18)),((8,19),((20,(25,26)),27))),((21,22),32))));

[Trees found in bootstrap replicate #233]
tree B_233.1 = [&U] [&W 1] (1,2,(3,((((((((4,13),6),23),14),(9,29)),(5,12)),((21,22),32)),(((7,28),((8,19),((20,(25,26)),27))),(((10,(17,(24,31))),((11,30),16)),(15,18))))));

[Trees found in bootstrap replicate #234]
tree B_234.1 = [&U] [&W 1] (1,(2,3),(((((((4,13),6),23),14),(((5,12),29),9)),((21,22),32)),((((7,28),((10,((17,24),31)),((11,30),16))),(15,18)),((8,19),((20,(25,26)),27)))));

[Trees found in bootstrap replicate #235]
tree B_235.1 = [&U] [&W 1] (1,2,(3,(((((((4,13),6),23),14),(((5,12),9),29)),((21,22),32)),((((7,28),((10,((17,24),31)),((11,30),16))),(15,18)),((8,19),(((20,26),25),27))))));

[Trees found in bootstrap replicate #236]
tree B_236.1 = [&U] [&W 1] (1,(2,3),(((((((4,13),6),23),14),(((5,12),9),29)),((21,22),32)),(((7,28),((8,19),((20,(25,26)),27))),(((10,(17,(24,31))),((11,30),16)),(15,18)))));

[Trees found in bootstrap replicate #237]
tree B_237.1 = [&U] [&W 1] (1,2,(3,((((((((4,13),6),23),14),9),((5,12),29)),((21,22),32)),((((7,28),((10,((17,24),31)),((11,30),16))),(15,18)),((8,19),((20,(25,26)),27))))));

[Trees found in bootstrap replicate #238]
tree B_238.1 = [&U] [&W 1] (1,2,(3,(((((((4,13),6),23),14),(((5,12),9),29)),((21,22),32)),(((7,28),((8,19),((20,(25,26)),27))),(((10,((17,31),24)),((11,30),16)),(15,18))))));

[Trees found in bootstrap replicate #239]
tree B_239.1 = [&U] [&W 1] (1,2,(3,((((((((4,13),6),23),14),(((5,12),9),29)),((21,22),32)),(((8,19),((20,(25,26)),27)),(((10,(17,(24,31))),((11,30),16)),(15,18)))),(7,28))));

[Trees found in bootstrap replicate #240]
tree B_240.1 = [&U] [&W 1] (1,2,(3,(((((((4,13),6),23),14),(((5,12),29),9)),((21,22),32)),((((7,28),((10,((17,31),24)),((11,30),16))),(15,18)),((8,19),(((20,26),25),27))))));

[Trees found in bootstrap replicate #241]
tree B_241.1 = [&U] [&W 1] (1,(2,(((((((4,13),6),23),14),(((5,12),29),9)),((21,22),32)),(((7,28),((8,19),(((20,26),25),27))),(((10,(17,(24,31))),((11,30),16)),(15,18))))),3);

[Trees found in bootstrap replicate #242]
tree B_242.1 = [&U] [&W 1] (1,(2,(((((((4,13),6),23),14),(((5,12),9),29)),((21,22),32)),((((7,28),((10,((17,31),24)),((11,30),16))),(15,18)),((8,19),(((20,26),25),27))))),3);

[Trees found in bootstrap replicate #243]
tree B_243.1 = [&U] [&W 1] (1,2,(3,(((((((4,13),6),23),14),(((5,12),9),29)),((21,22),32)),((((7,28),(15,18)),((10,(17,(24,31))),((11,30),16))),((8,19),(((20,26),25),27))))));

[Trees found in bootstrap replicate #244]
tree B_244.1 = [&U] [&W 1] (1,2,(3,(((((((4,13),6),23),14),9),((5,12),29)),(((((7,28),((10,((17,24),31)),((11,30),16))),(15,18)),((8,19),(((20,26),25),27))),((21,22),32)))));

[Trees found in bootstrap replicate #245]
tree B_245.1 = [&U] [&W 1] (1,(2,3),(((((((4,(6,13)),23),14),9),((5,12),29)),((21,22),32)),(((7,28),((8,19),((20,(25,26)),27))),((((10,17),(24,31)),((11,30),16)),(15,18)))));

[Trees found in bootstrap replicate #246]
tree B_246.1 = [&U] [&W 1] (1,(2,3),((((((((4,13),6),23),14),((5,12),29)),9),((21,22),32)),(((7,28),((8,19),(((20,26),25),27))),(((10,((17,31),24)),((11,30),16)),(15,18)))));

[Trees found in bootstrap replicate #247]
tree B_247.1 = [&U] [&W 1] (1,2,(3,(((((((4,13),6),23),14),(((5,12),9),29)),((21,22),32)),((((7,28),(15,18)),((10,((17,24),31)),((11,30),16))),((8,19),((20,(25,26)),27))))));

[Trees found in bootstrap replicate #248]
tree B_248.1 = [&U] [&W 1] (1,(2,3),(((((((4,13),6),23),14),9),((((((7,28),((10,(17,(24,31))),((11,30),16))),(15,18)),((8,19),((20,(25,26)),27))),((21,22),32)),29)),(5,12)));

[Trees found in bootstrap replicate #249]
tree B_249.1 = [&U] [&W 1] (1,2,(3,((((((((4,13),6),23),14),(((5,12),9),29)),((21,22),32)),((8,19),((20,(25,26)),27))),(((7,28),(15,18)),((10,(17,(24,31))),((11,30),16))))));

[Trees found in bootstrap replicate #250]
tree B_250.1 = [&U] [&W 1] (1,(2,(((((((4,13),6),23),14),(((5,12),29),9)),((21,22),32)),((((7,28),(15,18)),((10,(17,(24,31))),((11,30),16))),((8,19),(((20,26),25),27))))),3);

[Trees found in bootstrap replicate #251]
tree B_251.1 = [&U] [&W 1] (1,(2,3),((((((4,(6,13)),23),14),(((5,12),9),29)),((21,22),32)),(((7,28),((8,19),(((20,26),25),27))),((10,(17,(24,31))),(((11,30),16),(15,18))))));

[Trees found in bootstrap replicate #252]
tree B_252.1 = [&U] [&W 1] (1,2,(3,((((((((4,13),6),23),14),9),((5,12),29)),((21,22),32)),(((7,28),((8,19),(((20,26),25),27))),(((10,((17,24),31)),((11,30),16)),(15,18))))));

[Trees found in bootstrap replicate #253]
tree B_253.1 = [&U] [&W 1] (1,(2,((((((((4,13),6),23),14),9),((5,12),29)),((21,22),32)),(((7,28),((8,19),((20,(25,26)),27))),(((10,(17,(24,31))),((11,30),16)),(15,18))))),3);

[Trees found in bootstrap replicate #254]
tree B_254.1 = [&U] [&W 1] (1,(2,3),((((((4,(6,13)),23),14),(((5,12),29),9)),((21,22),32)),(((7,28),(((10,((17,31),24)),((11,30),16)),(15,18))),((8,19),((20,(25,26)),27)))));

[Trees found in bootstrap replicate #255]
tree B_255.1 = [&U] [&W 1] (1,2,(3,(((((((4,13),6),23),14),(((5,12),29),9)),((21,22),32)),((((7,28),((8,19),((20,(25,26)),27))),((10,((17,31),24)),((11,30),16))),(15,18)))));

[Trees found in bootstrap replicate #256]
tree B_256.1 = [&U] [&W 1] (1,(2,3),((((((((4,13),6),23),14),9),((5,12),29)),((21,22),32)),(((7,28),((8,19),((20,(25,26)),27))),(((10,((17,24),31)),((11,30),16)),(15,18)))));

[Trees found in bootstrap replicate #257]
tree B_257.1 = [&U] [&W 1] (1,(2,3),(((((((4,13),6),23),14),9),(((7,28),(((8,19),(((20,26),25),27)),((10,((17,31),24)),(((11,30),16),(15,18))))),((21,22),32))),((5,12),29)));

[Trees found in bootstrap replicate #258]
tree B_258.1 = [&U] [&W 1] (1,(2,3),(((((((4,13),6),23),14),(((5,12),9),29)),((21,22),32)),(((7,28),(((10,((17,24),31)),(15,18)),((11,30),16))),((8,19),(((20,25),26),27)))));

[Trees found in bootstrap replicate #259]
tree B_259.1 = [&U] [&W 1] (1,2,(3,(((((((4,13),6),23),14),(((5,12),9),29)),((21,22),32)),(((7,28),(((10,((17,24),31)),((11,30),16)),(15,18))),((8,19),(((20,26),25),27))))));

[Trees found in bootstrap replicate #260]
tree B_260.1 = [&U] [&W 1] (1,2,(3,(((((((4,13),6),23),14),(((5,12),9),29)),((21,22),32)),((((7,28),((10,(17,(24,31))),((11,30),16))),(15,18)),((8,19),(((20,25),26),27))))));

[Trees found in bootstrap replicate #261]
tree B_261.1 = [&U] [&W 1] (1,2,(3,((((((((4,13),6),23),14),9),((5,12),29)),((21,22),32)),(((7,28),(((10,((17,24),31)),((11,30),16)),(15,18))),((8,19),(((20,26),25),27))))));

[Trees found in bootstrap replicate #262]
tree B_262.1 = [&U] [&W 1] (1,2,(3,((((((((4,13),6),23),14),((5,12),29)),9),((21,22),32)),(((7,28),(((10,((17,24),31)),((11,30),16)),(15,18))),((8,19),((20,(25,26)),27))))));

[Trees found in bootstrap replicate #263]
tree B_263.1 = [&U] [&W 1] (1,2,(3,(((((((4,(6,13)),23),14),9),((5,12),29)),((21,22),32)),((((7,28),((8,19),(((20,26),25),27))),((10,((17,31),24)),((11,30),16))),(15,18)))));

[Trees found in bootstrap replicate #264]
tree B_264.1 = [&U] [&W 1] (1,(2,3),(((((((4,13),6),23),14),(((5,12),9),29)),((21,22),32)),((((7,28),((10,((17,24),31)),((11,30),16))),(15,18)),((8,19),(((20,26),25),27)))));

[Trees found in bootstrap replicate #265]
tree B_265.1 = [&U] [&W 1] (1,(2,3),(((((((4,13),6),23),14),(((5,12),9),29)),((21,22),32)),((((7,28),((10,(17,(24,31))),((11,30),16))),(15,18)),((8,19),(((20,26),25),27)))));

[Trees found in bootstrap replicate #266]
tree B_266.1 = [&U] [&W 1] (1,(2,3),(((((((4,(6,13)),23),14),9),((21,22),32)),((5,12),29)),((((7,28),((10,(17,(24,31))),((11,30),16))),(15,18)),((8,19),(((20,26),25),27)))));

[Trees found in bootstrap replicate #267]
tree B_267.1 = [&U] [&W 1] (1,(2,(((((((4,13),6),23),14),(9,29)),(5,12)),((((7,28),((8,19),(((20,26),25),27))),((((10,(17,24)),31),((11,30),16)),(15,18))),((21,22),32)))),3);

[Trees found in bootstrap replicate #268]
tree B_268.1 = [&U] [&W 1] (1,2,(3,((((((4,(6,13)),23),14),(((5,12),9),29)),((21,22),32)),((((7,28),(15,18)),((10,((17,31),24)),((11,30),16))),((8,19),(((20,25),26),27))))));

[Trees found in bootstrap replicate #269]
tree B_269.1 = [&U] [&W 1] (1,2,(3,(((((((((4,13),6),23),14),((5,12),29)),9),((21,22),32)),((8,19),(((20,26),25),27))),(((7,28),((10,(17,(24,31))),((11,30),16))),(15,18)))));

[Trees found in bootstrap replicate #270]
tree B_270.1 = [&U] [&W 1] (1,2,(3,(((((((4,13),6),23),14),(((5,12),9),29)),((21,22),32)),(((7,28),((8,19),((20,(25,26)),27))),(((10,(17,(24,31))),(15,18)),((11,30),16))))));

[Trees found in bootstrap replicate #271]
tree B_271.1 = [&U] [&W 1] (1,(2,3),(((((((4,13),6),23),14),(((5,12),9),29)),((21,22),32)),((((7,28),(15,18)),((10,((17,24),31)),((11,30),16))),((8,19),((20,(25,26)),27)))));

[Trees found in bootstrap replicate #272]
tree B_272.1 = [&U] [&W 1] (1,(2,((((((((4,13),6),23),14),((5,12),29)),9),((21,22),32)),(((7,28),((8,19),(((20,26),25),27))),(((10,((17,31),24)),((11,30),16)),(15,18))))),3);

[Trees found in bootstrap replicate #273]
tree B_273.1 = [&U] [&W 1] (1,2,(3,((((((((4,13),6),23),14),((5,12),29)),9),((21,22),32)),((((7,28),(15,18)),((10,(17,(24,31))),((11,30),16))),((8,19),(((20,26),25),27))))));

[Trees found in bootstrap replicate #274]
tree B_274.1 = [&U] [&W 1] (1,(2,3),(((((((((4,13),6),23),14),((5,12),29)),9),((21,22),32)),((8,19),(((20,25),26),27))),(((7,28),(15,18)),((10,((17,24),31)),((11,30),16)))));

[Trees found in bootstrap replicate #275]
tree B_275.1 = [&U] [&W 1] (1,2,(3,(((((((4,13),6),23),14),(((5,12),9),29)),((21,22),32)),((((7,28),((10,(17,(24,31))),((11,30),16))),((8,19),((20,(25,26)),27))),(15,18)))));

[Trees found in bootstrap replicate #276]
tree B_276.1 = [&U] [&W 1] (1,2,(3,(((((((4,13),6),23),14),(((5,12),9),29)),((21,22),32)),(((7,28),((8,19),((20,(25,26)),27))),(((10,((17,31),24)),((11,30),16)),(15,18))))));

[Trees found in bootstrap replicate #277]
tree B_277.1 = [&U] [&W 1] (1,2,(3,(((((((4,13),6),23),14),(((5,12),29),9)),((21,22),32)),(((7,28),(((10,(17,24)),31),((11,30),16))),(((8,19),(((20,25),26),27)),(15,18))))));

[Trees found in bootstrap replicate #278]
tree B_278.1 = [&U] [&W 1] (1,(2,3),(((((((4,13),6),23),14),(((5,12),29),9)),((21,22),32)),((((7,28),((10,((17,24),31)),((11,30),16))),((8,19),((20,(25,26)),27))),(15,18))));

[Trees found in bootstrap replicate #279]
tree B_279.1 = [&U] [&W 1] (1,2,(3,((((((4,13),6),23),14),(((5,12),9),29)),((((7,28),((8,19),(((20,26),25),27))),(((10,((17,31),24)),((11,30),16)),(15,18))),((21,22),32)))));

[Trees found in bootstrap replicate #280]
tree B_280.1 = [&U] [&W 1] (1,2,(3,(((((((4,13),6),23),14),((5,12),29)),9),(((((7,28),(15,18)),((10,((17,31),24)),((11,30),16))),((8,19),((20,(25,26)),27))),((21,22),32)))));

[Trees found in bootstrap replicate #281]
tree B_281.1 = [&U] [&W 1] (1,(2,3),((((((((4,13),6),23),14),(((5,12),9),29)),((21,22),32)),((8,19),(((20,26),25),27))),(((7,28),((10,((17,31),24)),((11,30),16))),(15,18))));

[Trees found in bootstrap replicate #282]
tree B_282.1 = [&U] [&W 1] (1,2,(3,(((((((4,13),6),23),14),(((5,12),29),9)),((21,22),32)),(((7,28),((((10,(17,24)),31),((11,30),16)),(15,18))),((8,19),(((20,26),25),27))))));

[Trees found in bootstrap replicate #283]
tree B_283.1 = [&U] [&W 1] (1,2,(3,((((((((4,13),6),23),14),9),((5,12),29)),((21,22),32)),(((7,28),(((10,(17,(24,31))),((11,30),16)),(15,18))),((8,19),(((20,26),25),27))))));

[Trees found in bootstrap replicate #284]
tree B_284.1 = [&U] [&W 1] (1,2,(3,(((((((4,13),6),23),14),(((5,12),9),29)),((21,22),32)),(((7,28),((8,19),(((20,26),25),27))),(((10,(17,(24,31))),((11,30),16)),(15,18))))));

[Trees found in bootstrap replicate #285]
tree B_285.1 = [&U] [&W 1] (1,(2,3),(((((((4,13),6),23),14),(((5,12),9),29)),((21,22),32)),((((7,28),(15,18)),((10,(17,(24,31))),((11,30),16))),((8,19),(((20,26),25),27)))));

[Trees found in bootstrap replicate #286]
tree B_286.1 = [&U] [&W 1] (1,2,(3,((((((((4,13),6),23),14),9),((5,12),29)),((21,22),32)),(((7,28),((8,19),((20,(25,26)),27))),(((10,((17,31),24)),((11,30),16)),(15,18))))));

[Trees found in bootstrap replicate #287]
tree B_287.1 = [&U] [&W 1] (1,2,(3,((((((((4,13),6),23),14),9),((5,12),29)),((21,22),32)),((((7,28),(15,18)),((10,((17,24),31)),((11,30),16))),((8,19),((20,(25,26)),27))))));

[Trees found in bootstrap replicate #288]
tree B_288.1 = [&U] [&W 1] (1,(2,3),((((((((4,13),6),23),14),9),((5,12),29)),((21,22),32)),((((7,28),(15,18)),((10,((17,31),24)),((11,30),16))),((8,19),(((20,26),25),27)))));

[Trees found in bootstrap replicate #289]
tree B_289.1 = [&U] [&W 1] (1,2,(3,((((((((4,13),6),23),14),9),((5,12),29)),((21,22),32)),(((7,28),((8,19),(((20,26),25),27))),(((10,((17,31),24)),((11,30),16)),(15,18))))));

[Trees found in bootstrap replicate #290]
tree B_290.1 = [&U] [&W 1] (1,(2,((((((((4,13),6),23),14),((5,12),29)),9),((21,22),32)),(((7,28),((8,19),(((20,26),25),27))),(((10,(17,(24,31))),((11,30),16)),(15,18))))),3);

[Trees found in bootstrap replicate #291]
tree B_291.1 = [&U] [&W 1] (1,(2,3),(((((((4,13),6),23),14),(((5,12),9),29)),((21,22),32)),((((7,28),(15,18)),((10,(17,(24,31))),((11,30),16))),((8,19),(((20,26),25),27)))));

[Trees found in bootstrap replicate #292]
tree B_292.1 = [&U] [&W 1] (1,(2,((((((((4,13),6),23),14),9),((5,12),29)),((21,22),32)),(((7,28),(((10,((17,31),24)),((11,30),16)),(15,18))),((8,19),((20,(25,26)),27))))),3);

[Trees found in bootstrap replicate #293]
tree B_293.1 = [&U] [&W 1] (1,2,(3,((((((4,13),6),23),14),(((5,12),9),29)),((((7,28),((10,((17,24),31)),((11,30),16))),(((8,19),(((20,26),25),27)),(15,18))),((21,22),32)))));

[Trees found in bootstrap replicate #294]
tree B_294.1 = [&U] [&W 1] (1,2,(3,((((((((4,13),6),23),14),((5,12),29)),9),((21,22),32)),((((7,28),((8,19),(((20,26),25),27))),((10,(17,(24,31))),((11,30),16))),(15,18)))));

[Trees found in bootstrap replicate #295]
tree B_295.1 = [&U] [&W 1] (1,2,(3,(((((((((4,13),6),23),14),(((5,12),9),29)),((21,22),32)),((8,19),((20,(25,26)),27))),(((10,((17,31),24)),((11,30),16)),(15,18))),(7,28))));

[Trees found in bootstrap replicate #296]
tree B_296.1 = [&U] [&W 1] (1,2,(3,(((((((4,13),6),23),14),(((5,12),9),29)),((21,22),32)),(((7,28),((8,19),(((20,26),25),27))),(((10,((17,24),31)),((11,30),16)),(15,18))))));

[Trees found in bootstrap replicate #297]
tree B_297.1 = [&U] [&W 1] (1,(2,3),(((((((4,13),6),23),14),(((5,12),9),29)),(((7,28),(((10,(17,(24,31))),((11,30),16)),(15,18))),((8,19),((20,(25,26)),27)))),((21,22),32)));

[Trees found in bootstrap replicate #298]
tree B_298.1 = [&U] [&W 1] (1,(2,(((((((4,13),6),23),14),(((5,12),9),29)),((21,22),32)),(((7,28),((8,19),(((20,26),25),27))),(((10,((17,24),31)),((11,30),16)),(15,18))))),3);

[Trees found in bootstrap replicate #299]
tree B_299.1 = [&U] [&W 1] (1,(2,(((((((4,13),6),23),14),((5,12),29)),9),((((7,28),(((10,((17,24),31)),((11,30),16)),(15,18))),((8,19),((20,(25,26)),27))),((21,22),32)))),3);

[Trees found in bootstrap replicate #300]
tree B_300.1 = [&U] [&W 1] (1,2,(3,((((((((4,13),6),23),14),9),((5,12),29)),((21,22),32)),((((7,28),(15,18)),((10,((17,31),24)),((11,30),16))),((8,19),(((20,26),25),27))))));

[Trees found in bootstrap replicate #301]
tree B_301.1 = [&U] [&W 1] (1,2,(3,((((((((4,13),6),23),14),(((5,12),9),29)),((21,22),32)),((8,19),((20,(25,26)),27))),((7,28),(((10,((17,31),24)),((11,30),16)),(15,18))))));

[Trees found in bootstrap replicate #302]
tree B_302.1 = [&U] [&W 1] (1,2,(3,(((((((4,13),6),23),14),(((5,12),9),29)),((21,22),32)),(((7,28),((10,((17,24),31)),(((11,30),16),(15,18)))),((8,19),((20,(25,26)),27))))));

[Trees found in bootstrap replicate #303]
tree B_303.1 = [&U] [&W 1] (1,2,(3,((((((((4,13),6),23),14),9),((5,12),29)),((21,22),32)),(((7,28),((8,19),(((20,25),26),27))),(((10,(17,(24,31))),((11,30),16)),(15,18))))));

[Trees found in bootstrap replicate #304]
tree B_304.1 = [&U] [&W 1] (1,2,(3,(((((((4,(6,13)),23),14),((5,12),29)),9),((21,22),32)),(((7,28),((8,19),((20,(25,26)),27))),(((10,((17,24),31)),((11,30),16)),(15,18))))));

[Trees found in bootstrap replicate #305]
tree B_305.1 = [&U] [&W 1] (1,2,(3,((((((((4,13),6),23),14),9),((5,12),29)),((21,22),32)),(((7,28),((8,19),(((20,25),26),27))),(((10,(17,(24,31))),((11,30),16)),(15,18))))));

[Trees found in bootstrap replicate #306]
tree B_306.1 = [&U] [&W 1] (1,2,(3,((((((4,13),6),23),14),(((5,12),29),9)),((((7,28),((8,19),(((20,26),25),27))),(((10,((17,31),24)),((11,30),16)),(15,18))),((21,22),32)))));

[Trees found in bootstrap replicate #307]
tree B_307.1 = [&U] [&W 1] (1,(2,3),(((((((4,13),6),23),14),(((5,12),9),29)),((21,22),32)),(((7,28),((8,19),((20,(25,26)),27))),(((10,((17,31),24)),((11,30),16)),(15,18)))));

[Trees found in bootstrap replicate #308]
tree B_308.1 = [&U] [&W 1] (1,(2,3),(((((((4,13),6),23),14),(((5,12),9),29)),((21,22),32)),(((7,28),((8,19),((20,(25,26)),27))),(((10,((17,31),24)),((11,30),16)),(15,18)))));

[Trees found in bootstrap replicate #309]
tree B_309.1 = [&U] [&W 1] (1,2,(3,(((((((4,13),6),23),14),(((5,12),9),29)),((21,22),32)),(((7,28),(((8,19),(((20,26),25),27)),(((10,(17,24)),31),((11,30),16)))),(15,18)))));

[Trees found in bootstrap replicate #310]
tree B_310.1 = [&U] [&W 1] (1,2,(3,((((((((4,13),6),23),14),(((5,12),29),9)),((21,22),32)),((8,19),(((20,26),25),27))),(((7,28),(15,18)),((10,(17,(24,31))),((11,30),16))))));

[Trees found in bootstrap replicate #311]
tree B_311.1 = [&U] [&W 1] (1,(2,3),((((((4,13),6),23),14),(((5,12),9),29)),((((7,28),(((10,((17,24),31)),((11,30),16)),(15,18))),((8,19),(((20,26),25),27))),((21,22),32))));

[Trees found in bootstrap replicate #312]
tree B_312.1 = [&U] [&W 1] (1,2,(3,((((((((4,13),6),23),14),9),((5,12),29)),((21,22),32)),(((7,28),((8,19),(((20,26),25),27))),(((10,((17,24),31)),((11,30),16)),(15,18))))));

[Trees found in bootstrap replicate #313]
tree B_313.1 = [&U] [&W 1] (1,(2,3),(((((((4,13),6),23),14),(((5,12),9),29)),((21,22),32)),(((7,28),((8,19),((20,(25,26)),27))),(((10,((17,31),24)),((11,30),16)),(15,18)))));

[Trees found in bootstrap replicate #314]
tree B_314.1 = [&U] [&W 1] (1,2,(3,((((((((4,13),6),23),14),9),((5,12),29)),((21,22),32)),(((7,28),((8,19),(((20,26),25),27))),(((10,((17,31),24)),((11,30),16)),(15,18))))));

[Trees found in bootstrap replicate #315]
tree B_315.1 = [&U] [&W 1] (1,2,(3,(((((((4,13),6),23),14),((5,12),29)),9),(((((7,28),((10,(17,(24,31))),((11,30),16))),((8,19),(((20,26),25),27))),(15,18)),((21,22),32)))));

[Trees found in bootstrap replicate #316]
tree B_316.1 = [&U] [&W 1] (1,2,(3,((((((((4,13),6),23),14),((5,12),29)),9),((21,22),32)),((((7,28),((10,(17,(24,31))),((11,30),16))),(15,18)),((8,19),(((20,26),25),27))))));

[Trees found in bootstrap replicate #317]
tree B_317.1 = [&U] [&W 1] (1,2,(3,((((((((4,13),6),23),14),9),((5,12),29)),((21,22),32)),(((7,28),(((10,(17,(24,31))),((11,30),16)),(15,18))),((8,19),((20,(25,26)),27))))));

[Trees found in bootstrap replicate #318]
tree B_318.1 = [&U] [&W 1] (1,2,(3,((((((((4,6),13),23),14),(9,29)),(5,12)),((21,22),32)),(((7,28),((8,19),(((20,26),25),27))),(((10,(17,(24,31))),((11,30),16)),(15,18))))));

[Trees found in bootstrap replicate #319]
tree B_319.1 = [&U] [&W 1] (1,2,(3,((((((((4,13),6),23),14),(((5,12),9),29)),((21,22),32)),((8,19),((20,(25,26)),27))),((7,28),(((10,((17,24),31)),((11,30),16)),(15,18))))));

[Trees found in bootstrap replicate #320]
tree B_320.1 = [&U] [&W 1] (1,2,(3,((((((((4,13),6),23),14),((5,12),29)),9),((21,22),32)),((((7,28),((10,((17,31),24)),((11,30),16))),((8,19),(((20,26),25),27))),(15,18)))));

[Trees found in bootstrap replicate #321]
tree B_321.1 = [&U] [&W 1] (1,2,(3,((((((((4,13),6),23),14),9),((5,12),29)),((21,22),32)),(((7,28),((8,19),(((20,26),25),27))),(((10,((17,31),24)),((11,30),16)),(15,18))))));

[Trees found in bootstrap replicate #322]
tree B_322.1 = [&U] [&W 1] (1,2,(3,((((((((4,13),6),23),14),9),((5,12),29)),((21,22),32)),(((7,28),(((10,((17,24),31)),((11,30),16)),(15,18))),((8,19),(((20,26),25),27))))));

[Trees found in bootstrap replicate #323]
tree B_323.1 = [&U] [&W 1] (1,2,(3,(((((((4,13),6),23),14),(((5,12),9),29)),((21,22),32)),((((7,28),((10,((17,31),24)),((11,30),16))),((8,19),((20,(25,26)),27))),(15,18)))));

[Trees found in bootstrap replicate #324]
tree B_324.1 = [&U] [&W 1] (1,(2,3),((((((4,(6,13)),23),14),(((5,12),9),29)),((21,22),32)),((((7,28),((10,(17,(24,31))),((11,30),16))),(15,18)),((8,19),(((20,25),26),27)))));

[Trees found in bootstrap replicate #325]
tree B_325.1 = [&U] [&W 1] (1,2,(3,(((((((4,13),6),23),14),(((5,12),29),9)),((21,22),32)),((((7,28),(15,18)),((10,((17,31),24)),((11,30),16))),((8,19),(((20,25),26),27))))));

[Trees found in bootstrap replicate #326]
tree B_326.1 = [&U] [&W 1] (1,(2,3),((((((((4,13),6),23),14),9),((5,12),29)),((21,22),32)),((((7,28),(15,18)),((10,((17,24),31)),((11,30),16))),((8,19),(((20,25),26),27)))));

[Trees found in bootstrap replicate #327]
tree B_327.1 = [&U] [&W 1] (1,2,(3,((((((((4,13),6),23),14),(((5,12),29),9)),((21,22),32)),((8,19),(((20,26),25),27))),(((7,28),(15,18)),((10,(17,(24,31))),((11,30),16))))));

[Trees found in bootstrap replicate #328]
tree B_328.1 = [&U] [&W 1] (1,(2,3),(((((((((4,13),6),23),14),(((5,12),9),29)),((21,22),32)),((8,19),((20,(25,26)),27))),(((10,(17,(24,31))),((11,30),16)),(15,18))),(7,28)));

[Trees found in bootstrap replicate #329]
tree B_329.1 = [&U] [&W 1] (1,(2,3),((((((((4,13),6),23),14),(((5,12),9),29)),((21,22),32)),(((8,19),(((20,26),25),27)),(((10,(17,(24,31))),((11,30),16)),(15,18)))),(7,28)));

[Trees found in bootstrap replicate #330]
tree B_330.1 = [&U] [&W 1] (1,(2,3),((((((((4,13),6),23),14),9),((5,12),29)),((21,22),32)),(((7,28),((8,19),(((20,26),25),27))),(((10,((17,24),31)),((11,30),16)),(15,18)))));

[Trees found in bootstrap replicate #331]
tree B_331.1 = [&U] [&W 1] (1,2,(3,(((((((4,13),6),23),14),(((5,12),9),29)),((21,22),32)),((((7,28),(15,18)),((10,((17,24),31)),((11,30),16))),((8,19),(((20,26),25),27))))));

[Trees found in bootstrap replicate #332]
tree B_332.1 = [&U] [&W 1] (1,2,(3,((((((((4,13),6),23),14),9),((5,12),29)),((21,22),32)),(((7,28),(((10,((17,24),31)),((11,30),16)),(15,18))),((8,19),(((20,26),25),27))))));

[Trees found in bootstrap replicate #333]
tree B_333.1 = [&U] [&W 1] (1,(2,((((((4,(6,13)),23),14),(((5,12),9),29)),((21,22),32)),((((7,28),(15,18)),((10,(17,(24,31))),((11,30),16))),((8,19),(((20,26),25),27))))),3);

[Trees found in bootstrap replicate #334]
tree B_334.1 = [&U] [&W 1] (1,2,(3,(((((((4,13),6),23),14),(9,29)),(5,12)),((((7,28),((8,19),((20,(25,26)),27))),(((10,((17,31),24)),((11,30),16)),(15,18))),((21,22),32)))));

[Trees found in bootstrap replicate #335]
tree B_335.1 = [&U] [&W 1] (1,2,(3,(((((4,13),6),23),14),((((5,12),9),29),((((7,28),((8,19),(((20,25),26),27))),((((10,(17,24)),31),((11,30),16)),(15,18))),((21,22),32))))));

[Trees found in bootstrap replicate #336]
tree B_336.1 = [&U] [&W 1] (1,2,(3,((((((4,13),6),23),14),(((5,12),9),29)),((((7,28),((8,19),((20,(25,26)),27))),(((10,(17,(24,31))),((11,30),16)),(15,18))),((21,22),32)))));

[Trees found in bootstrap replicate #337]
tree B_337.1 = [&U] [&W 1] (1,2,(3,(((((((4,13),6),23),14),(((5,12),29),9)),((21,22),32)),((((7,28),(15,18)),((10,((17,24),31)),((11,30),16))),((8,19),(((20,26),25),27))))));

[Trees found in bootstrap replicate #338]
tree B_338.1 = [&U] [&W 1] (1,(2,3),((((((4,13),6),23),14),(((5,12),9),29)),(((((7,28),(15,18)),((10,((17,31),24)),((11,30),16))),((8,19),(((20,26),25),27))),((21,22),32))));

[Trees found in bootstrap replicate #339]
tree B_339.1 = [&U] [&W 1] (1,2,(3,((((((4,(6,13)),23),14),(((5,12),9),29)),((21,22),32)),((((7,28),(((10,17),(24,31)),((11,30),16))),((8,19),((20,(25,26)),27))),(15,18)))));

[Trees found in bootstrap replicate #340]
tree B_340.1 = [&U] [&W 1] (1,2,(3,((((((4,13),6),23),14),(((5,12),9),29)),(((((7,28),((10,(17,(24,31))),((11,30),16))),(15,18)),((8,19),((20,(25,26)),27))),((21,22),32)))));

[Trees found in bootstrap replicate #341]
tree B_341.1 = [&U] [&W 1] (1,2,(3,((((((4,13),6),23),14),((((5,12),9),29),((21,22),32))),(((7,28),(((10,((17,24),31)),((11,30),16)),(15,18))),((8,19),(((20,26),25),27))))));

[Trees found in bootstrap replicate #342]
tree B_342.1 = [&U] [&W 1] (1,2,(3,(((((((4,13),6),23),14),(((5,12),29),9)),((21,22),32)),(((7,28),((10,(17,(24,31))),(((11,30),16),(15,18)))),((8,19),(((20,26),25),27))))));

[Trees found in bootstrap replicate #343]
tree B_343.1 = [&U] [&W 1] (1,(2,3),(((((((4,13),6),23),14),(((5,12),9),29)),((21,22),32)),((((7,28),(15,18)),((10,(17,(24,31))),((11,30),16))),((8,19),(((20,26),25),27)))));

[Trees found in bootstrap replicate #344]
tree B_344.1 = [&U] [&W 1] (1,2,(3,(((((((4,13),6),23),14),((5,12),29)),9),((((7,28),((8,19),((20,(25,26)),27))),(((10,((17,31),24)),((11,30),16)),(15,18))),((21,22),32)))));

[Trees found in bootstrap replicate #345]
tree B_345.1 = [&U] [&W 1] (1,2,(3,((((((((4,13),6),23),14),9),((5,12),29)),((21,22),32)),((((7,28),((10,((17,31),24)),((11,30),16))),((8,19),(((20,25),26),27))),(15,18)))));

[Trees found in bootstrap replicate #346]
tree B_346.1 = [&U] [&W 1] (1,2,(3,((((((((4,13),6),23),14),9),((5,12),29)),((21,22),32)),((((7,28),((10,(17,(24,31))),((11,30),16))),(15,18)),((8,19),(((20,26),25),27))))));

[Trees found in bootstrap replicate #347]
tree B_347.1 = [&U] [&W 1] (1,2,(3,(((((((4,13),6),23),14),(((5,12),29),9)),((21,22),32)),(((7,28),(((10,((17,31),24)),((11,30),16)),(15,18))),((8,19),((20,(25,26)),27))))));

[Trees found in bootstrap replicate #348]
tree B_348.1 = [&U] [&W 1] (1,2,(3,((((((4,13),6),23),14),(((5,12),9),29)),(((((7,28),(15,18)),((10,(17,(24,31))),((11,30),16))),((8,19),(((20,26),25),27))),((21,22),32)))));

[Trees found in bootstrap replicate #349]
tree B_349.1 = [&U] [&W 1] (1,2,(3,((((((((4,13),6),23),14),9),((21,22),32)),((((7,28),(15,18)),(((10,17),(24,31)),((11,30),16))),((8,19),(((20,26),25),27)))),((5,12),29))));

[Trees found in bootstrap replicate #350]
tree B_350.1 = [&U] [&W 1] (1,2,(3,(((((((((4,13),6),23),14),((5,12),29)),9),((21,22),32)),((8,19),(((20,26),25),27))),(((7,28),(15,18)),((10,((17,31),24)),((11,30),16))))));

[Trees found in bootstrap replicate #351]
tree B_351.1 = [&U] [&W 1] (1,2,(3,(((((((4,13),6),23),14),(((5,12),9),29)),((21,22),32)),(((7,28),((8,19),(((20,26),25),27))),((((10,17),(24,31)),((11,30),16)),(15,18))))));

[Trees found in bootstrap replicate #352]
tree B_352.1 = [&U] [&W 1] (1,2,(3,(((((((4,13),6),23),14),9),(((((7,28),(((10,17),(24,31)),((11,30),16))),(15,18)),((8,19),(((20,25),26),27))),((21,22),32))),((5,12),29))));

[Trees found in bootstrap replicate #353]
tree B_353.1 = [&U] [&W 1] (1,2,(3,(((((((4,13),6),23),14),(((5,12),9),29)),((21,22),32)),(((7,28),((8,19),(((20,25),26),27))),(((10,((17,31),24)),((11,30),16)),(15,18))))));

[Trees found in bootstrap replicate #354]
tree B_354.1 = [&U] [&W 1] (1,2,(3,(((((((4,13),6),23),14),(((5,12),9),29)),((21,22),32)),((((7,28),((10,(17,(24,31))),((11,30),16))),((8,19),(((20,26),25),27))),(15,18)))));

[Trees found in bootstrap replicate #355]
tree B_355.1 = [&U] [&W 1] (1,2,(3,(((((((((4,13),6),23),14),(((5,12),9),29)),((21,22),32)),(7,28)),((8,19),(((20,26),25),27))),(((10,(17,(24,31))),((11,30),16)),(15,18)))));

[Trees found in bootstrap replicate #356]
tree B_356.1 = [&U] [&W 1] (1,2,(3,(((((((4,13),6),23),14),(((5,12),9),29)),((21,22),32)),((((7,28),((10,((17,24),31)),((11,30),16))),((8,19),(((20,26),25),27))),(15,18)))));

[Trees found in bootstrap replicate #357]
tree B_357.1 = [&U] [&W 1] (1,(2,3),((((((4,13),6),23),14),(((5,12),29),9)),(((((7,28),((10,(17,(24,31))),((11,30),16))),(15,18)),((8,19),(((20,26),25),27))),((21,22),32))));

[Trees found in bootstrap replicate #358]
tree B_358.1 = [&U] [&W 1] (1,2,(3,(((((((4,13),6),23),14),(((5,12),9),29)),((21,22),32)),((((7,28),((10,((17,31),24)),((11,30),16))),(15,18)),((8,19),((20,(25,26)),27))))));

[Trees found in bootstrap replicate #359]
tree B_359.1 = [&U] [&W 1] (1,2,(3,(((((((4,13),6),23),14),(((5,12),9),29)),((21,22),32)),(((7,28),(((10,(17,(24,31))),((11,30),16)),(15,18))),((8,19),(((20,26),25),27))))));

[Trees found in bootstrap replicate #360]
tree B_360.1 = [&U] [&W 1] (1,2,(3,(((((((4,13),6),23),14),(((5,12),9),29)),((21,22),32)),((((7,28),(15,18)),((10,((17,31),24)),((11,30),16))),((8,19),(((20,26),25),27))))));

[Trees found in bootstrap replicate #361]
tree B_361.1 = [&U] [&W 1] (1,2,(3,(((((((4,13),6),23),14),(((5,12),29),9)),((21,22),32)),(((7,28),(((10,((17,31),24)),((11,30),16)),(15,18))),((8,19),(((20,26),25),27))))));

[Trees found in bootstrap replicate #362]
tree B_362.1 = [&U] [&W 1] (1,2,(3,((((((((4,13),6),23),14),9),((5,12),29)),(((7,28),(((10,(17,(24,31))),(15,18)),((11,30),16))),((8,19),((20,(25,26)),27)))),((21,22),32))));

[Trees found in bootstrap replicate #363]
tree B_363.1 = [&U] [&W 1] (1,2,(3,((((((((4,13),6),23),14),(((5,12),9),29)),((21,22),32)),((8,19),((20,(25,26)),27))),(((7,28),(15,18)),((10,((17,31),24)),((11,30),16))))));

[Trees found in bootstrap replicate #364]
tree B_364.1 = [&U] [&W 1] (1,(2,3),((((((((4,13),6),23),14),9),((5,12),29)),((21,22),32)),(((7,28),(((10,((17,31),24)),((11,30),16)),(15,18))),((8,19),((20,(25,26)),27)))));

[Trees found in bootstrap replicate #365]
tree B_365.1 = [&U] [&W 1] (1,(2,3),((((((((4,13),6),23),14),9),((5,12),29)),((21,22),32)),(((7,28),((8,19),((20,(25,26)),27))),(((10,((17,31),24)),((11,30),16)),(15,18)))));

[Trees found in bootstrap replicate #366]
tree B_366.1 = [&U] [&W 1] (1,(2,3),(((((((4,13),6),23),14),(((5,12),9),29)),((21,22),32)),((((7,28),(15,18)),((10,((17,24),31)),((11,30),16))),((8,19),(((20,26),25),27)))));

[Trees found in bootstrap replicate #367]
tree B_367.1 = [&U] [&W 1] (1,(2,((((((((4,13),6),23),14),((5,12),29)),9),((21,22),32)),(((7,28),((8,19),((20,(25,26)),27))),(((10,((17,31),24)),((11,30),16)),(15,18))))),3);

[Trees found in bootstrap replicate #368]
tree B_368.1 = [&U] [&W 1] (1,2,(3,(((((((4,13),6),23),14),(((5,12),9),29)),((21,22),32)),(((7,28),((10,((17,31),24)),(((11,30),16),(15,18)))),((8,19),(((20,26),25),27))))));

[Trees found in bootstrap replicate #369]
tree B_369.1 = [&U] [&W 1] (1,(2,3),(((((((4,13),6),23),14),(((5,12),9),29)),((21,22),32)),((7,28),(((8,19),(((20,26),25),27)),((((10,17),(24,31)),((11,30),16)),(15,18))))));

[Trees found in bootstrap replicate #370]
tree B_370.1 = [&U] [&W 1] (1,2,(3,(((((((4,13),6),23),14),(((5,12),9),29)),((21,22),32)),((((7,28),((10,((17,31),24)),((11,30),16))),((8,19),((20,(25,26)),27))),(15,18)))));

[Trees found in bootstrap replicate #371]
tree B_371.1 = [&U] [&W 1] (1,2,(3,((((((((4,13),6),23),14),((5,12),29)),9),((21,22),32)),(((7,28),(((10,((17,31),24)),((11,30),16)),(15,18))),((8,19),((20,(25,26)),27))))));

[Trees found in bootstrap replicate #372]
tree B_372.1 = [&U] [&W 1] (1,2,(3,(((((((4,13),6),23),14),(((5,12),9),29)),((21,22),32)),(((7,28),(((10,((17,31),24)),((11,30),16)),(15,18))),((8,19),(((20,26),25),27))))));

[Trees found in bootstrap replicate #373]
tree B_373.1 = [&U] [&W 1] (1,2,(3,(((((((4,13),6),23),14),(((5,12),29),9)),((21,22),32)),(((7,28),((8,19),(((20,26),25),27))),(((10,((17,24),31)),((11,30),16)),(15,18))))));

[Trees found in bootstrap replicate #374]
tree B_374.1 = [&U] [&W 1] (1,2,(3,(((((((4,13),6),23),14),((5,12),29)),9),((((7,28),((8,19),((20,(25,26)),27))),((10,((17,24),31)),(((11,30),16),(15,18)))),((21,22),32)))));

[Trees found in bootstrap replicate #375]
tree B_375.1 = [&U] [&W 1] (1,(2,((((((((4,13),6),23),14),(((5,12),9),29)),((21,22),32)),((8,19),(((20,26),25),27))),((7,28),((10,((17,24),31)),(((11,30),16),(15,18)))))),3);

[Trees found in bootstrap replicate #376]
tree B_376.1 = [&U] [&W 1] (1,2,(3,(((((((4,13),6),23),14),(((5,12),9),29)),((21,22),32)),(((7,28),((8,19),(((20,26),25),27))),(((10,((17,24),31)),((11,30),16)),(15,18))))));

[Trees found in bootstrap replicate #377]
tree B_377.1 = [&U] [&W 1] (1,(2,3),(((((((4,13),6),23),14),(((5,12),29),9)),((21,22),32)),(((7,28),(((10,((17,31),24)),((11,30),16)),(15,18))),((8,19),((20,(25,26)),27)))));

[Trees found in bootstrap replicate #378]
tree B_378.1 = [&U] [&W 1] (1,2,(3,(((((((4,13),6),23),14),(((5,12),29),9)),((21,22),32)),((((7,28),(15,18)),((10,((17,31),24)),((11,30),16))),((8,19),((20,(25,26)),27))))));

[Trees found in bootstrap replicate #379]
tree B_379.1 = [&U] [&W 1] (1,2,(3,(((((((4,13),6),23),14),(((5,12),9),29)),((21,22),32)),((((7,28),((10,((17,31),24)),((11,30),16))),(15,18)),((8,19),((20,(25,26)),27))))));

[Trees found in bootstrap replicate #380]
tree B_380.1 = [&U] [&W 1] (1,(2,3),((((((4,13),6),23),14),(((5,12),9),29)),((((7,28),((8,19),(((20,26),25),27))),(((10,((17,24),31)),((11,30),16)),(15,18))),((21,22),32))));

[Trees found in bootstrap replicate #381]
tree B_381.1 = [&U] [&W 1] (1,(2,3),(((((((4,13),6),23),14),(((5,12),9),29)),((21,22),32)),((((7,28),(15,18)),((8,19),(((20,26),25),27))),((10,(17,(24,31))),((11,30),16)))));

[Trees found in bootstrap replicate #382]
tree B_382.1 = [&U] [&W 1] (1,2,(3,(((((((4,13),6),23),14),((5,12),29)),9),(((((7,28),(15,18)),((10,(17,(24,31))),((11,30),16))),((8,19),(((20,26),25),27))),((21,22),32)))));

[Trees found in bootstrap replicate #383]
tree B_383.1 = [&U] [&W 1] (1,2,(3,((((((((4,13),6),23),14),(((5,12),9),29)),((21,22),32)),((8,19),(((20,26),25),27))),(((7,28),((10,(17,(24,31))),((11,30),16))),(15,18)))));

[Trees found in bootstrap replicate #384]
tree B_384.1 = [&U] [&W 1] (1,2,(3,((((((((4,13),6),23),14),9),((5,12),29)),((((7,28),((10,(17,(24,31))),((11,30),16))),((8,19),(((20,26),25),27))),(15,18))),((21,22),32))));

[Trees found in bootstrap replicate #385]
tree B_385.1 = [&U] [&W 1] (1,2,(3,((((((4,(6,13)),23),14),(((5,12),9),29)),((21,22),32)),(((7,28),(15,18)),(((8,19),(((20,26),25),27)),((10,((17,31),24)),((11,30),16)))))));

[Trees found in bootstrap replicate #386]
tree B_386.1 = [&U] [&W 1] (1,2,(3,(((((((4,13),6),23),14),9),(((((7,28),(15,18)),((10,((17,24),31)),((11,30),16))),((8,19),(((20,26),25),27))),((21,22),32))),((5,12),29))));

[Trees found in bootstrap replicate #387]
tree B_387.1 = [&U] [&W 1] (1,(2,3),(((((((4,13),6),23),14),9),((5,12),29)),((((7,28),(((10,(17,(24,31))),((11,30),16)),(15,18))),((8,19),(((20,25),26),27))),((21,22),32))));

[Trees found in bootstrap replicate #388]
tree B_388.1 = [&U] [&W 1] (1,2,(3,((((((((4,13),6),23),14),(((5,12),9),29)),((21,22),32)),((8,19),((20,(25,26)),27))),(((7,28),((10,((17,31),24)),((11,30),16))),(15,18)))));

[Trees found in bootstrap replicate #389]
tree B_389.1 = [&U] [&W 1] (1,2,(3,(((((((4,13),6),23),14),(((5,12),9),29)),((21,22),32)),(((7,28),(((10,((17,31),24)),((11,30),16)),(15,18))),((8,19),(((20,26),25),27))))));

[Trees found in bootstrap replicate #390]
tree B_390.1 = [&U] [&W 1] (1,2,(3,(((((((4,13),6),23),14),(((5,12),9),29)),((21,22),32)),((((7,28),((10,((17,24),31)),((11,30),16))),(15,18)),((8,19),(((20,26),25),27))))));

[Trees found in bootstrap replicate #391]
tree B_391.1 = [&U] [&W 1] (1,2,(3,((((((((4,13),6),23),14),((5,12),29)),9),((21,22),32)),((((7,28),((10,(17,(24,31))),((11,30),16))),((8,19),(((20,26),25),27))),(15,18)))));

[Trees found in bootstrap replicate #392]
tree B_392.1 = [&U] [&W 1] (1,(2,3),(((((((4,13),6),23),14),(((5,12),29),9)),((21,22),32)),((((7,28),((10,((17,24),31)),((11,30),16))),(15,18)),((8,19),((20,(25,26)),27)))));

[Trees found in bootstrap replicate #393]
tree B_393.1 = [&U] [&W 1] (1,2,(3,((((((((4,13),6),23),14),9),((5,12),29)),((21,22),32)),(((7,28),((8,19),((20,(25,26)),27))),(((10,(17,(24,31))),((11,30),16)),(15,18))))));

[Trees found in bootstrap replicate #394]
tree B_394.1 = [&U] [&W 1] (1,2,(3,(((((((4,13),6),23),14),(((5,12),9),29)),((21,22),32)),((((7,28),(15,18)),((10,((17,24),31)),((11,30),16))),((8,19),(((20,26),25),27))))));

[Trees found in bootstrap replicate #395]
tree B_395.1 = [&U] [&W 1] (1,(2,3),(((((((4,13),6),23),14),9),((((7,28),((8,19),(((20,26),25),27))),(((10,(17,(24,31))),((11,30),16)),(15,18))),((21,22),32))),((5,12),29)));

[Trees found in bootstrap replicate #396]
tree B_396.1 = [&U] [&W 1] (1,2,(3,(((((((4,13),6),23),14),(((5,12),9),29)),((21,22),32)),(((7,28),((((10,17),(24,31)),((11,30),16)),(15,18))),((8,19),((20,(25,26)),27))))));

[Trees found in bootstrap replicate #397]
tree B_397.1 = [&U] [&W 1] (1,2,(3,(((((((4,13),6),23),14),(((5,12),9),29)),((21,22),32)),(((7,28),(((10,(17,(24,31))),((11,30),16)),(15,18))),((8,19),((20,(25,26)),27))))));

[Trees found in bootstrap replicate #398]
tree B_398.1 = [&U] [&W 1] (1,2,(3,((((((4,(6,13)),23),14),(((5,12),29),9)),((21,22),32)),(((7,28),(((10,(17,(24,31))),((11,30),16)),(15,18))),((8,19),((20,(25,26)),27))))));

[Trees found in bootstrap replicate #399]
tree B_399.1 = [&U] [&W 1] (1,(2,((((((4,(6,13)),23),14),(((5,12),9),29)),((21,22),32)),((((7,28),(15,18)),((10,((17,31),24)),((11,30),16))),((8,19),(((20,26),25),27))))),3);

[Trees found in bootstrap replicate #400]
tree B_400.1 = [&U] [&W 1] (1,(2,(((((((4,13),6),23),14),(((5,12),9),29)),((21,22),32)),(((7,28),((8,19),(((20,25),26),27))),(((10,(17,(24,31))),((11,30),16)),(15,18))))),3);

[Trees found in bootstrap replicate #401]
tree B_401.1 = [&U] [&W 1] (1,2,(3,(((((((4,13),6),23),14),(((5,12),29),9)),((21,22),32)),(((7,28),(((10,((17,24),31)),((11,30),16)),(15,18))),((8,19),(((20,26),25),27))))));

[Trees found in bootstrap replicate #402]
tree B_402.1 = [&U] [&W 1] (1,2,(3,((((((4,(6,13)),23),14),(((5,12),9),29)),((21,22),32)),((((7,28),((8,19),(((20,26),25),27))),((10,((17,31),24)),((11,30),16))),(15,18)))));

[Trees found in bootstrap replicate #403]
tree B_403.1 = [&U] [&W 1] (1,2,(3,(((((((4,13),6),23),14),(((5,12),9),29)),((21,22),32)),((((7,28),(15,18)),((10,(17,(24,31))),((11,30),16))),((8,19),((20,(25,26)),27))))));

[Trees found in bootstrap replicate #404]
tree B_404.1 = [&U] [&W 1] (1,(2,3),((((((4,(6,13)),23),14),(((5,12),9),29)),((21,22),32)),(((7,28),((8,19),((20,(25,26)),27))),(((10,((17,31),24)),((11,30),16)),(15,18)))));

[Trees found in bootstrap replicate #405]
tree B_405.1 = [&U] [&W 1] (1,2,(3,((((((4,13),6),23),14),(((5,12),9),29)),((((7,28),((10,((17,31),24)),(((11,30),16),(15,18)))),((8,19),(((20,26),25),27))),((21,22),32)))));

[Trees found in bootstrap replicate #406]
tree B_406.1 = [&U] [&W 1] (1,2,(3,((((((((4,13),6),23),14),((5,12),29)),9),((21,22),32)),(((7,28),(((10,(17,(24,31))),((11,30),16)),(15,18))),((8,19),((20,(25,26)),27))))));

[Trees found in bootstrap replicate #407]
tree B_407.1 = [&U] [&W 1] (1,2,(3,((((((((4,13),6),23),14),9),((5,12),29)),((21,22),32)),(((7,28),((8,19),(((20,26),25),27))),(((10,((17,31),24)),((11,30),16)),(15,18))))));

[Trees found in bootstrap replicate #408]
tree B_408.1 = [&U] [&W 1] (1,2,(3,((((((((4,13),6),23),14),((5,12),29)),9),((21,22),32)),((((7,28),(15,18)),((10,((17,31),24)),((11,30),16))),((8,19),(((20,26),25),27))))));

[Trees found in bootstrap replicate #409]
tree B_409.1 = [&U] [&W 1] (1,2,(3,((((((4,13),6),23),14),(((5,12),9),29)),((((7,28),((8,19),((20,(25,26)),27))),(((10,((17,31),24)),((11,30),16)),(15,18))),((21,22),32)))));

[Trees found in bootstrap replicate #410]
tree B_410.1 = [&U] [&W 1] (1,2,(3,((((((((4,13),6),23),14),((5,12),29)),9),((21,22),32)),(((7,28),(((10,(17,(24,31))),((11,30),16)),(15,18))),((8,19),((20,(25,26)),27))))));

[Trees found in bootstrap replicate #411]
tree B_411.1 = [&U] [&W 1] (1,2,(3,(((((((4,13),6),23),14),(((5,12),29),9)),((21,22),32)),((((7,28),(15,18)),((10,((17,31),24)),((11,30),16))),((8,19),(((20,26),25),27))))));

[Trees found in bootstrap replicate #412]
tree B_412.1 = [&U] [&W 1] (1,2,(3,((((((((4,13),6),23),14),((5,12),29)),9),((21,22),32)),((((7,28),((10,((17,24),31)),((11,30),16))),((8,19),((20,(25,26)),27))),(15,18)))));

[Trees found in bootstrap replicate #413]
tree B_413.1 = [&U] [&W 1] (1,2,(3,((((((((4,13),6),23),14),(((5,12),9),29)),((21,22),32)),(((8,19),(((20,25),26),27)),(((10,((17,31),24)),((11,30),16)),(15,18)))),(7,28))));

[Trees found in bootstrap replicate #414]
tree B_414.1 = [&U] [&W 1] (1,2,(3,(((((((4,13),6),23),14),(((5,12),29),9)),((21,22),32)),(((7,28),((8,19),(((20,26),25),27))),(((10,((17,24),31)),((11,30),16)),(15,18))))));

[Trees found in bootstrap replicate #415]
tree B_415.1 = [&U] [&W 1] (1,2,(3,(((((((4,13),6),23),14),(((5,12),29),9)),((21,22),32)),(((7,28),(((10,((17,31),24)),(15,18)),((11,30),16))),((8,19),(((20,26),25),27))))));

[Trees found in bootstrap replicate #416]
tree B_416.1 = [&U] [&W 1] (1,2,(3,((((((((4,13),6),23),14),((5,12),29)),9),((21,22),32)),((((7,28),(((10,17),(24,31)),((11,30),16))),(15,18)),((8,19),(((20,26),25),27))))));

[Trees found in bootstrap replicate #417]
tree B_417.1 = [&U] [&W 1] (1,2,(3,(((((((4,13),6),23),14),9),(((((7,28),((10,(17,(24,31))),((11,30),16))),(15,18)),((8,19),(((20,25),26),27))),((21,22),32))),((5,12),29))));

[Trees found in bootstrap replicate #418]
tree B_418.1 = [&U] [&W 1] (1,2,(3,((((((4,13),6),23),14),(((5,12),29),9)),((((7,28),(((10,((17,31),24)),((11,30),16)),(15,18))),((8,19),(((20,26),25),27))),((21,22),32)))));

[Trees found in bootstrap replicate #419]
tree B_419.1 = [&U] [&W 1] (1,2,(3,((((((((4,13),6),23),14),(((5,12),9),29)),((21,22),32)),((8,19),(((20,26),25),27))),((7,28),(((10,((17,31),24)),((11,30),16)),(15,18))))));

[Trees found in bootstrap replicate #420]
tree B_420.1 = [&U] [&W 1] (1,2,(3,((((((((4,13),6),23),14),((5,12),29)),9),((((7,28),((10,(17,(24,31))),((11,30),16))),(15,18)),((8,19),(((20,26),25),27)))),((21,22),32))));

[Trees found in bootstrap replicate #421]
tree B_421.1 = [&U] [&W 1] (1,2,(3,(((((4,(6,13)),23),14),(((5,12),29),9)),(((7,28),(((8,19),(((20,25),26),27)),(((10,((17,31),24)),((11,30),16)),(15,18)))),((21,22),32)))));

[Trees found in bootstrap replicate #422]
tree B_422.1 = [&U] [&W 1] (1,2,(3,((((((((4,13),6),23),14),((5,12),29)),9),((21,22),32)),((((7,28),((10,((17,31),24)),((11,30),16))),(15,18)),((8,19),(((20,26),25),27))))));

[Trees found in bootstrap replicate #423]
tree B_423.1 = [&U] [&W 1] (1,2,(3,(((((((4,13),6),23),14),(((5,12),29),9)),((21,22),32)),((7,28),(((8,19),((20,(25,26)),27)),(((10,(17,(24,31))),((11,30),16)),(15,18)))))));

[Trees found in bootstrap replicate #424]
tree B_424.1 = [&U] [&W 1] (1,(2,(((((((4,13),6),23),14),(((5,12),29),9)),((21,22),32)),(((7,28),((8,19),(((20,26),25),27))),(((10,(17,(24,31))),((11,30),16)),(15,18))))),3);

[Trees found in bootstrap replicate #425]
tree B_425.1 = [&U] [&W 1] (1,(2,3),(((((((4,13),6),23),14),(((5,12),29),9)),((21,22),32)),(((7,28),(((10,((17,31),24)),((11,30),16)),(15,18))),((8,19),(((20,26),25),27)))));

[Trees found in bootstrap replicate #426]
tree B_426.1 = [&U] [&W 1] (1,(2,3),(((((((4,(6,13)),23),14),((5,12),29)),9),((21,22),32)),(((7,28),(((10,(17,(24,31))),((11,30),16)),(15,18))),((8,19),((20,(25,26)),27)))));

[Trees found in bootstrap replicate #427]
tree B_427.1 = [&U] [&W 1] (1,(2,3),(((((((4,13),6),23),14),(((5,12),29),9)),((21,22),32)),((((7,28),((10,((17,31),24)),((11,30),16))),((8,19),(((20,26),25),27))),(15,18))));

[Trees found in bootstrap replicate #428]
tree B_428.1 = [&U] [&W 1] (1,2,(3,((((((((4,13),6),23),14),(((5,12),9),29)),((21,22),32)),((8,19),((20,(25,26)),27))),((7,28),(((10,(17,(24,31))),((11,30),16)),(15,18))))));

[Trees found in bootstrap replicate #429]
tree B_429.1 = [&U] [&W 1] (1,2,(3,((((((((4,13),6),23),14),((5,12),29)),9),((21,22),32)),(((((7,28),((11,30),16)),(15,18)),(10,((17,24),31))),((8,19),(((20,25),26),27))))));

[Trees found in bootstrap replicate #430]
tree B_430.1 = [&U] [&W 1] (1,2,(3,((((((((4,13),6),23),14),((5,12),29)),9),((21,22),32)),(((7,28),((8,19),(((20,26),25),27))),(((10,(17,(24,31))),((11,30),16)),(15,18))))));

[Trees found in bootstrap replicate #431]
tree B_431.1 = [&U] [&W 1] (1,(2,3),(((((((4,13),6),23),14),(((5,12),9),29)),((21,22),32)),(((7,28),(((10,((17,31),24)),((11,30),16)),(15,18))),((8,19),(((20,25),26),27)))));

[Trees found in bootstrap replicate #432]
tree B_432.1 = [&U] [&W 1] (1,2,(3,((((((4,(6,13)),23),14),(((5,12),9),29)),((21,22),32)),((((7,28),((10,(17,(24,31))),((11,30),16))),(15,18)),((8,19),(((20,26),25),27))))));

[Trees found in bootstrap replicate #433]
tree B_433.1 = [&U] [&W 1] (1,(2,(((((((4,13),6),23),14),(((5,12),9),29)),((21,22),32)),((((7,28),((10,(17,(24,31))),((11,30),16))),(15,18)),((8,19),(((20,26),25),27))))),3);

[Trees found in bootstrap replicate #434]
tree B_434.1 = [&U] [&W 1] (1,2,(3,(((((((4,13),6),23),14),(((5,12),9),29)),((21,22),32)),((((7,28),((10,((17,31),24)),((11,30),16))),(15,18)),((8,19),(((20,26),25),27))))));

[Trees found in bootstrap replicate #435]
tree B_435.1 = [&U] [&W 1] (1,2,(3,(((((((4,13),6),23),14),9),((5,12),29)),(((((7,28),((10,((17,24),31)),((11,30),16))),((8,19),((20,(25,26)),27))),(15,18)),((21,22),32)))));

[Trees found in bootstrap replicate #436]
tree B_436.1 = [&U] [&W 1] (1,2,(3,(((((((4,13),6),23),14),(((5,12),9),29)),((21,22),32)),((((7,28),((10,((17,31),24)),((11,30),16))),(15,18)),((8,19),(((20,26),25),27))))));

[Trees found in bootstrap replicate #437]
tree B_437.1 = [&U] [&W 1] (1,(2,(((((((4,13),6),23),14),(((5,12),9),29)),((21,22),32)),((((7,28),(15,18)),((10,((17,31),24)),((11,30),16))),((8,19),((20,(25,26)),27))))),3);

[Trees found in bootstrap replicate #438]
tree B_438.1 = [&U] [&W 1] (1,(2,((((((4,13),6),23),14),(((5,12),9),29)),(((((7,28),((8,19),(((20,26),25),27))),((10,(17,(24,31))),((11,30),16))),(15,18)),((21,22),32)))),3);

[Trees found in bootstrap replicate #439]
tree B_439.1 = [&U] [&W 1] (1,2,(3,((((((((4,13),6),23),14),((5,12),29)),9),((21,22),32)),((((7,28),(15,18)),((10,((17,31),24)),((11,30),16))),((8,19),((20,(25,26)),27))))));

[Trees found in bootstrap replicate #440]
tree B_440.1 = [&U] [&W 1] (1,2,(3,((((((((4,13),6),23),14),((5,12),29)),9),((21,22),32)),(((7,28),((8,19),((20,(25,26)),27))),(((10,(17,(24,31))),((11,30),16)),(15,18))))));

[Trees found in bootstrap replicate #441]
tree B_441.1 = [&U] [&W 1] (1,(2,3),(((((((4,13),6),23),14),9),(((((7,28),((10,((17,31),24)),((11,30),16))),(15,18)),((8,19),((20,(25,26)),27))),((21,22),32))),((5,12),29)));

[Trees found in bootstrap replicate #442]
tree B_442.1 = [&U] [&W 1] (1,2,(3,(((((((4,13),6),23),14),(((5,12),9),29)),((21,22),32)),((((7,28),((10,((17,31),24)),((11,30),16))),(15,18)),((8,19),((20,(25,26)),27))))));

[Trees found in bootstrap replicate #443]
tree B_443.1 = [&U] [&W 1] (1,2,(3,((((((((4,13),6),23),14),9),((5,12),29)),((21,22),32)),(((7,28),((8,19),(((20,25),26),27))),(((10,((17,24),31)),((11,30),16)),(15,18))))));

[Trees found in bootstrap replicate #444]
tree B_444.1 = [&U] [&W 1] (1,2,(3,((((((((4,13),6),23),14),9),((5,12),29)),((21,22),32)),(((7,28),((8,19),(((20,25),26),27))),(((10,(17,(24,31))),((11,30),16)),(15,18))))));

[Trees found in bootstrap replicate #445]
tree B_445.1 = [&U] [&W 1] (1,2,(3,(((((((4,13),6),23),14),(((5,12),9),29)),((21,22),32)),((((7,28),(15,18)),((10,(17,(24,31))),((11,30),16))),((8,19),(((20,26),25),27))))));

[Trees found in bootstrap replicate #446]
tree B_446.1 = [&U] [&W 1] (1,2,(3,((((((((4,13),6),23),14),9),((5,12),29)),((((7,28),((10,(17,(24,31))),((11,30),16))),(15,18)),((8,19),((20,(25,26)),27)))),((21,22),32))));

[Trees found in bootstrap replicate #447]
tree B_447.1 = [&U] [&W 1] (1,2,(3,(((((((4,13),6),23),14),(((5,12),9),29)),((21,22),32)),((((7,28),(15,18)),(((10,17),(24,31)),((11,30),16))),((8,19),((20,(25,26)),27))))));

[Trees found in bootstrap replicate #448]
tree B_448.1 = [&U] [&W 1] (1,2,(3,(((((((4,13),6),23),14),(((5,12),9),29)),((21,22),32)),((((7,28),((10,((17,31),24)),((11,30),16))),(15,18)),((8,19),(((20,25),26),27))))));

[Trees found in bootstrap replicate #449]
tree B_449.1 = [&U] [&W 1] (1,(2,3),(((((((4,13),6),23),14),(((5,12),9),29)),((21,22),32)),((((7,28),((10,(17,(24,31))),((11,30),16))),((8,19),(((20,25),26),27))),(15,18))));

[Trees found in bootstrap replicate #450]
tree B_450.1 = [&U] [&W 1] (1,(2,3),((((((4,(6,13)),23),14),(((5,12),9),29)),((21,22),32)),((((7,28),(15,18)),((10,((17,31),24)),((11,30),16))),((8,19),((20,(25,26)),27)))));

[Trees found in bootstrap replicate #451]
tree B_451.1 = [&U] [&W 1] (1,2,(3,((((((((4,13),6),23),14),9),((5,12),29)),((21,22),32)),((((7,28),(15,18)),(((10,17),(24,31)),((11,30),16))),((8,19),(((20,26),25),27))))));

[Trees found in bootstrap replicate #452]
tree B_452.1 = [&U] [&W 1] (1,2,(3,((((((((4,13),6),23),14),9),((5,12),29)),((21,22),32)),((((7,28),(15,18)),((10,((17,24),31)),((11,30),16))),((8,19),(((20,26),25),27))))));

[Trees found in bootstrap replicate #453]
tree B_453.1 = [&U] [&W 1] (1,(2,3),(((((((4,13),6),23),14),(((5,12),9),29)),((21,22),32)),((((7,28),((10,((17,31),24)),((11,30),16))),((8,19),(((20,26),25),27))),(15,18))));

[Trees found in bootstrap replicate #454]
tree B_454.1 = [&U] [&W 1] (1,2,(3,(((((((4,(6,13)),23),14),9),((5,12),29)),((21,22),32)),((((7,28),(15,18)),((10,(17,(24,31))),((11,30),16))),((8,19),((20,(25,26)),27))))));

[Trees found in bootstrap replicate #455]
tree B_455.1 = [&U] [&W 1] (1,2,(3,((((((((4,13),6),23),14),9),((5,12),29)),((21,22),32)),(((7,28),((8,19),(((20,26),25),27))),(((10,(17,(24,31))),((11,30),16)),(15,18))))));

[Trees found in bootstrap replicate #456]
tree B_456.1 = [&U] [&W 1] (1,2,(3,(((((((4,13),6),23),14),(((5,12),9),29)),((21,22),32)),(((7,28),((8,19),((20,(25,26)),27))),(((10,((17,24),31)),((11,30),16)),(15,18))))));

[Trees found in bootstrap replicate #457]
tree B_457.1 = [&U] [&W 1] (1,2,(3,((((((4,(6,13)),23),14),(((5,12),9),29)),((21,22),32)),((((7,28),((10,((17,31),24)),((11,30),16))),(15,18)),((8,19),(((20,26),25),27))))));

[Trees found in bootstrap replicate #458]
tree B_458.1 = [&U] [&W 1] (1,2,(3,(((((((4,13),6),23),14),(((5,12),29),9)),((21,22),32)),(((7,28),(((10,((17,24),31)),((11,30),16)),(15,18))),((8,19),((20,(25,26)),27))))));

[Trees found in bootstrap replicate #459]
tree B_459.1 = [&U] [&W 1] (1,2,(3,((((((((4,13),6),23),14),9),((5,12),29)),((21,22),32)),((((7,28),(15,18)),((10,(17,(24,31))),((11,30),16))),((8,19),(((20,26),25),27))))));

[Trees found in bootstrap replicate #460]
tree B_460.1 = [&U] [&W 1] (1,2,(3,(((((((((4,13),6),23),14),((5,12),29)),9),((21,22),32)),((8,19),(((20,26),25),27))),((7,28),(((10,((17,31),24)),((11,30),16)),(15,18))))));

[Trees found in bootstrap replicate #461]
tree B_461.1 = [&U] [&W 1] (1,2,(3,(((((((4,13),6),23),14),(((5,12),9),29)),((7,28),(((8,19),(((20,26),25),27)),(((10,((17,31),24)),((11,30),16)),(15,18))))),((21,22),32))));

[Trees found in bootstrap replicate #462]
tree B_462.1 = [&U] [&W 1] (1,(2,3),((((((((4,13),6),23),14),((5,12),29)),9),((21,22),32)),((((7,28),(15,18)),((10,((17,31),24)),((11,30),16))),((8,19),(((20,26),25),27)))));

[Trees found in bootstrap replicate #463]
tree B_463.1 = [&U] [&W 1] (1,2,(3,(((((((4,13),6),23),14),(((5,12),9),29)),((21,22),32)),((((7,28),(15,18)),((10,((17,24),31)),((11,30),16))),((8,19),((20,(25,26)),27))))));

[Trees found in bootstrap replicate #464]
tree B_464.1 = [&U] [&W 1] (1,(2,3),(((((((4,13),6),23),14),(((5,12),9),29)),((21,22),32)),((((7,28),(15,18)),((10,((17,31),24)),((11,30),16))),((8,19),((20,(25,26)),27)))));

[Trees found in bootstrap replicate #465]
tree B_465.1 = [&U] [&W 1] (1,2,(3,(((((((4,13),6),23),14),(((5,12),29),9)),((21,22),32)),(((7,28),((8,19),(((20,25),26),27))),(((10,((17,24),31)),((11,30),16)),(15,18))))));

[Trees found in bootstrap replicate #466]
tree B_466.1 = [&U] [&W 1] (1,2,(3,(((((((4,13),6),23),14),(((5,12),9),29)),((21,22),32)),((((7,28),((10,(17,(24,31))),((11,30),16))),((8,19),((20,(25,26)),27))),(15,18)))));

[Trees found in bootstrap replicate #467]
tree B_467.1 = [&U] [&W 1] (1,2,(3,(((((((4,13),6),23),14),(((5,12),9),29)),((21,22),32)),((((7,28),(15,18)),((10,(17,(24,31))),((11,30),16))),((8,19),(((20,26),25),27))))));

[Trees found in bootstrap replicate #468]
tree B_468.1 = [&U] [&W 1] (1,2,(3,((((((((4,13),6),23),14),(((5,12),9),29)),((21,22),32)),((8,19),((20,(25,26)),27))),(((7,28),(15,18)),((10,((17,24),31)),((11,30),16))))));

[Trees found in bootstrap replicate #469]
tree B_469.1 = [&U] [&W 1] (1,2,(3,(((((((4,13),6),23),14),(((5,12),29),9)),((21,22),32)),((((7,28),(15,18)),((10,((17,24),31)),((11,30),16))),((8,19),((20,(25,26)),27))))));

[Trees found in bootstrap replicate #470]
tree B_470.1 = [&U] [&W 1] (1,2,(3,(((((((4,13),6),23),14),(((5,12),9),29)),((21,22),32)),((7,28),(((8,19),(((20,25),26),27)),(((10,((17,24),31)),((11,30),16)),(15,18)))))));

[Trees found in bootstrap replicate #471]
tree B_471.1 = [&U] [&W 1] (1,(2,3),((((((((4,13),6),23),14),9),((5,12),29)),((21,22),32)),((((7,28),(15,18)),((10,(17,(24,31))),((11,30),16))),((8,19),(((20,26),25),27)))));

[Trees found in bootstrap replicate #472]
tree B_472.1 = [&U] [&W 1] (1,2,(3,(((((((4,13),6),23),14),(((5,12),9),29)),((21,22),32)),(((7,28),((8,19),((20,(25,26)),27))),(((10,((17,31),24)),((11,30),16)),(15,18))))));

[Trees found in bootstrap replicate #473]
tree B_473.1 = [&U] [&W 1] (1,2,(3,(((((((4,13),6),23),14),9),((((7,28),((8,19),(((20,26),25),27))),(((10,(17,(24,31))),((11,30),16)),(15,18))),((21,22),32))),((5,12),29))));

[Trees found in bootstrap replicate #474]
tree B_474.1 = [&U] [&W 1] (1,2,(3,((((((((4,13),6),23),14),(((5,12),9),29)),((21,22),32)),(((8,19),((20,(25,26)),27)),((10,((17,24),31)),(((11,30),16),(15,18))))),(7,28))));

[Trees found in bootstrap replicate #475]
tree B_475.1 = [&U] [&W 1] (1,2,(3,((((((4,(6,13)),23),14),(((5,12),9),29)),((21,22),32)),(((7,28),(((10,(17,(24,31))),((11,30),16)),(15,18))),((8,19),((20,(25,26)),27))))));

[Trees found in bootstrap replicate #476]
tree B_476.1 = [&U] [&W 1] (1,(2,3),(((((((4,13),6),23),14),9),((5,12),29)),(((((7,28),(15,18)),((10,((17,24),31)),((11,30),16))),((8,19),(((20,26),25),27))),((21,22),32))));

[Trees found in bootstrap replicate #477]
tree B_477.1 = [&U] [&W 1] (1,2,(3,((((((((4,13),6),23),14),9),((5,12),29)),((21,22),32)),((((7,28),((10,(17,(24,31))),((11,30),16))),((8,19),(((20,25),26),27))),(15,18)))));

[Trees found in bootstrap replicate #478]
tree B_478.1 = [&U] [&W 1] (1,2,(3,(((((((4,13),6),23),14),((5,12),29)),9),((((7,28),(((10,((17,31),24)),((11,30),16)),(15,18))),((8,19),(((20,26),25),27))),((21,22),32)))));

[Trees found in bootstrap replicate #479]
tree B_479.1 = [&U] [&W 1] (1,2,(3,((((((((4,13),6),23),14),((5,12),29)),9),((21,22),32)),(((7,28),(((8,19),(((20,26),25),27)),(((10,(17,24)),31),((11,30),16)))),(15,18)))));

[Trees found in bootstrap replicate #480]
tree B_480.1 = [&U] [&W 1] (1,(2,3),(((((((4,13),6),23),14),9),((5,12),29)),((((7,28),(((10,(17,(24,31))),((11,30),16)),(15,18))),((8,19),(((20,26),25),27))),((21,22),32))));

[Trees found in bootstrap replicate #481]
tree B_481.1 = [&U] [&W 1] (1,2,(3,(((((((4,13),6),23),14),(((5,12),9),29)),((21,22),32)),(((7,28),(((10,((17,24),31)),((11,30),16)),(15,18))),((8,19),((20,(25,26)),27))))));

[Trees found in bootstrap replicate #482]
tree B_482.1 = [&U] [&W 1] (1,2,(3,(((((((4,13),6),23),14),(((5,12),29),9)),((21,22),32)),((((7,28),((10,((17,24),31)),((11,30),16))),(15,18)),((8,19),(((20,26),25),27))))));

[Trees found in bootstrap replicate #483]
tree B_483.1 = [&U] [&W 1] (1,2,(3,((((((((4,13),6),23),14),(9,29)),(5,12)),((21,22),32)),(((7,28),(((10,(17,(24,31))),((11,30),16)),(15,18))),((8,19),(((20,26),25),27))))));

[Trees found in bootstrap replicate #484]
tree B_484.1 = [&U] [&W 1] (1,2,(3,((((((((4,13),6),23),14),9),((5,12),29)),((21,22),32)),((((7,28),((10,((17,31),24)),((11,30),16))),(15,18)),((8,19),(((20,26),25),27))))));

[Trees found in bootstrap replicate #485]
tree B_485.1 = [&U] [&W 1] (1,2,(3,((((((((4,13),6),23),14),9),((5,12),29)),((21,22),32)),(((7,28),((8,19),((20,(25,26)),27))),(((10,((17,24),31)),((11,30),16)),(15,18))))));

[Trees found in bootstrap replicate #486]
tree B_486.1 = [&U] [&W 1] (1,2,(3,((((((((4,13),6),23),14),(((5,12),9),29)),((21,22),32)),((8,19),(((20,25),26),27))),((7,28),((10,((17,24),31)),(((11,30),16),(15,18)))))));

[Trees found in bootstrap replicate #487]
tree B_487.1 = [&U] [&W 1] (1,2,(3,((((((((4,13),6),23),14),9),((5,12),29)),((21,22),32)),((((7,28),((10,((17,24),31)),((11,30),16))),(15,18)),((8,19),(((20,25),26),27))))));

[Trees found in bootstrap replicate #488]
tree B_488.1 = [&U] [&W 1] (1,((((2,3),((((((4,13),6),23),14),(((5,12),9),29)),((21,22),32))),((8,19),(((20,26),25),27))),(((10,((17,24),31)),((11,30),16)),(15,18))),(7,28));

[Trees found in bootstrap replicate #489]
tree B_489.1 = [&U] [&W 1] (1,2,(3,((((((((4,13),6),23),14),9),((5,12),29)),((21,22),32)),((((7,28),(15,18)),((10,((17,31),24)),((11,30),16))),((8,19),(((20,26),25),27))))));

[Trees found in bootstrap replicate #490]
tree B_490.1 = [&U] [&W 1] (1,(2,3),((((((((4,13),6),23),14),(((5,12),9),29)),((21,22),32)),((8,19),((20,(25,26)),27))),((((7,28),((11,30),16)),(10,(17,(24,31)))),(15,18))));

[Trees found in bootstrap replicate #491]
tree B_491.1 = [&U] [&W 1] (1,2,(3,(((((((4,13),6),23),14),(((5,12),9),29)),((21,22),32)),((((7,28),((8,19),(((20,26),25),27))),(((10,17),(24,31)),((11,30),16))),(15,18)))));

[Trees found in bootstrap replicate #492]
tree B_492.1 = [&U] [&W 1] (1,2,(3,((((((((4,13),6),23),14),9),((5,12),29)),((21,22),32)),(((7,28),((8,19),((20,(25,26)),27))),(((10,((17,31),24)),(15,18)),((11,30),16))))));

[Trees found in bootstrap replicate #493]
tree B_493.1 = [&U] [&W 1] (1,(2,3),(((((((((4,13),6),23),14),(((5,12),29),9)),((21,22),32)),((8,19),(((20,25),26),27))),(((10,(17,(24,31))),(15,18)),((11,30),16))),(7,28)));

[Trees found in bootstrap replicate #494]
tree B_494.1 = [&U] [&W 1] (1,(2,3),(((((((4,13),6),23),14),(((5,12),29),9)),((21,22),32)),(((7,28),((8,19),((20,(25,26)),27))),(((10,(17,(24,31))),((11,30),16)),(15,18)))));

[Trees found in bootstrap replicate #495]
tree B_495.1 = [&U] [&W 1] (1,2,(3,(((((((4,13),6),23),14),(((5,12),9),29)),((21,22),32)),((((7,28),(15,18)),((10,((17,24),31)),((11,30),16))),((8,19),(((20,26),25),27))))));

[Trees found in bootstrap replicate #496]
tree B_496.1 = [&U] [&W 1] (1,(2,3),((((((((4,13),6),23),14),9),((5,12),29)),((21,22),32)),(((7,28),((8,19),((20,(25,26)),27))),(((10,((17,31),24)),((11,30),16)),(15,18)))));

[Trees found in bootstrap replicate #497]
tree B_497.1 = [&U] [&W 1] (1,(2,3),((((((((4,13),6),23),14),9),((5,12),29)),((21,22),32)),(((7,28),(((10,(17,(24,31))),((11,30),16)),(15,18))),((8,19),(((20,26),25),27)))));

[Trees found in bootstrap replicate #498]
tree B_498.1 = [&U] [&W 1] (1,2,(3,(((((((4,13),6),23),14),(((5,12),9),29)),((21,22),32)),(((7,28),((8,19),(((20,26),25),27))),(((10,((17,24),31)),((11,30),16)),(15,18))))));

[Trees found in bootstrap replicate #499]
tree B_499.1 = [&U] [&W 1] (1,2,(3,(((((((4,13),6),23),14),(((5,12),9),29)),((21,22),32)),((((7,28),((10,((17,24),31)),((11,30),16))),(15,18)),((8,19),((20,(25,26)),27))))));

[Trees found in bootstrap replicate #500]
tree B_500.1 = [&U] [&W 1] (1,(2,3),(((((((4,(6,13)),23),14),(((5,12),9),29)),((21,22),32)),(((7,28),((11,30),16)),((10,((17,31),24)),(15,18)))),((8,19),((20,(25,26)),27))));

[Trees found in bootstrap replicate #501]
tree B_501.1 = [&U] [&W 1] (1,2,(3,((((((4,13),6),23),14),(((5,12),9),29)),((((7,28),((10,((17,24),31)),(((11,30),16),(15,18)))),((8,19),(((20,26),25),27))),((21,22),32)))));

[Trees found in bootstrap replicate #502]
tree B_502.1 = [&U] [&W 1] (1,2,(3,(((((((4,13),6),23),14),(((5,12),29),9)),((21,22),32)),(((7,28),((8,19),(((20,26),25),27))),(((10,((17,31),24)),((11,30),16)),(15,18))))));

[Trees found in bootstrap replicate #503]
tree B_503.1 = [&U] [&W 1] (1,(2,3),(((((((4,13),6),23),14),(((5,12),29),9)),((21,22),32)),((((7,28),((10,(17,(24,31))),((11,30),16))),(15,18)),((8,19),((20,(25,26)),27)))));

[Trees found in bootstrap replicate #504]
tree B_504.1 = [&U] [&W 1] (1,2,(3,(((((((4,13),6),23),14),(((5,12),9),29)),((21,22),32)),(((7,28),((8,19),((20,(25,26)),27))),(((10,(17,(24,31))),((11,30),16)),(15,18))))));

[Trees found in bootstrap replicate #505]
tree B_505.1 = [&U] [&W 1] (1,2,(3,((((((((4,13),6),23),14),9),((5,12),29)),((21,22),32)),(((7,28),((8,19),(((20,25),26),27))),((((10,17),(24,31)),((11,30),16)),(15,18))))));

[Trees found in bootstrap replicate #506]
tree B_506.1 = [&U] [&W 1] (1,(2,3),(((((((4,13),6),23),14),(((5,12),9),29)),((21,22),32)),(((7,28),((10,(17,(24,31))),(((11,30),16),(15,18)))),((8,19),(((20,26),25),27)))));

[Trees found in bootstrap replicate #507]
tree B_507.1 = [&U] [&W 1] (1,(2,3),(((((((4,(6,13)),23),14),(((5,12),9),29)),((21,22),32)),((8,19),((20,(25,26)),27))),(((7,28),(15,18)),((10,((17,24),31)),((11,30),16)))));

[Trees found in bootstrap replicate #508]
tree B_508.1 = [&U] [&W 1] (1,2,(3,(((((((4,13),6),23),14),(((5,12),9),29)),((21,22),32)),(((7,28),((8,19),(((20,26),25),27))),(((10,(17,(24,31))),((11,30),16)),(15,18))))));

[Trees found in bootstrap replicate #509]
tree B_509.1 = [&U] [&W 1] (1,2,(3,((((((((4,13),6),23),14),9),((5,12),29)),((21,22),32)),((((7,28),((10,(17,(24,31))),((11,30),16))),(15,18)),((8,19),(((20,26),25),27))))));

[Trees found in bootstrap replicate #510]
tree B_510.1 = [&U] [&W 1] (1,2,(3,((((((4,13),6),23),14),(((5,12),9),29)),(((((7,28),(15,18)),((10,((17,24),31)),((11,30),16))),((8,19),((20,(25,26)),27))),((21,22),32)))));

[Trees found in bootstrap replicate #511]
tree B_511.1 = [&U] [&W 1] (1,(2,3),(((((((4,13),6),23),14),(((5,12),9),29)),((21,22),32)),(((7,28),(((8,19),((20,(25,26)),27)),(15,18))),((10,((17,31),24)),((11,30),16)))));

[Trees found in bootstrap replicate #512]
tree B_512.1 = [&U] [&W 1] (1,2,(3,((((((((4,13),6),23),14),((5,12),29)),9),((21,22),32)),((((7,28),(15,18)),((10,(17,(24,31))),((11,30),16))),((8,19),(((20,26),25),27))))));

[Trees found in bootstrap replicate #513]
tree B_513.1 = [&U] [&W 1] (1,2,(3,((((((((4,13),6),23),14),(((5,12),9),29)),((21,22),32)),((8,19),((20,(25,26)),27))),(((7,28),((10,((17,24),31)),((11,30),16))),(15,18)))));

[Trees found in bootstrap replicate #514]
tree B_514.1 = [&U] [&W 1] (1,(2,((((((((4,13),6),23),14),9),((5,12),29)),((21,22),32)),((((7,28),((10,((17,24),31)),((11,30),16))),(15,18)),((8,19),((20,(25,26)),27))))),3);

[Trees found in bootstrap replicate #515]
tree B_515.1 = [&U] [&W 1] (1,2,(3,((((((4,13),6),23),14),(((5,12),9),29)),((((7,28),(((10,(17,(24,31))),((11,30),16)),(15,18))),((8,19),(((20,25),26),27))),((21,22),32)))));

[Trees found in bootstrap replicate #516]
tree B_516.1 = [&U] [&W 1] (1,2,(3,(((((((4,13),6),23),14),(((5,12),9),29)),((21,22),32)),((((7,28),((10,(17,(24,31))),((11,30),16))),((8,19),((20,(25,26)),27))),(15,18)))));

[Trees found in bootstrap replicate #517]
tree B_517.1 = [&U] [&W 1] (1,(2,3),(((((((4,13),6),23),14),9),((5,12),29)),((((7,28),(((10,((17,24),31)),((11,30),16)),(15,18))),((8,19),((20,(25,26)),27))),((21,22),32))));

[Trees found in bootstrap replicate #518]
tree B_518.1 = [&U] [&W 1] (1,(2,3),((((((((4,13),6),23),14),9),((5,12),29)),((21,22),32)),(((7,28),((8,19),(((20,26),25),27))),((((10,(17,24)),31),((11,30),16)),(15,18)))));

[Trees found in bootstrap replicate #519]
tree B_519.1 = [&U] [&W 1] (1,(2,3),(((((((4,13),6),23),14),(((5,12),9),29)),((21,22),32)),(((7,28),(((10,((17,24),31)),((11,30),16)),(15,18))),((8,19),(((20,26),25),27)))));

[Trees found in bootstrap replicate #520]
tree B_520.1 = [&U] [&W 1] (1,(2,((((((((4,13),6),23),14),9),((21,22),32)),(((7,28),((10,(17,(24,31))),(((11,30),16),(15,18)))),((8,19),(((20,26),25),27)))),((5,12),29))),3);

[Trees found in bootstrap replicate #521]
tree B_521.1 = [&U] [&W 1] (1,2,(3,(((((((4,13),6),23),14),(((5,12),29),9)),((21,22),32)),(((7,28),(((10,(17,24)),31),(((11,30),16),(15,18)))),((8,19),((20,(25,26)),27))))));

[Trees found in bootstrap replicate #522]
tree B_522.1 = [&U] [&W 1] (1,2,(3,((((((((4,13),6),23),14),((5,12),29)),9),((21,22),32)),(((7,28),((8,19),((20,(25,26)),27))),(((10,((17,31),24)),((11,30),16)),(15,18))))));

[Trees found in bootstrap replicate #523]
tree B_523.1 = [&U] [&W 1] (1,2,(3,((((((((4,13),6),23),14),9),((5,12),29)),((21,22),32)),((((7,28),(15,18)),((10,((17,31),24)),((11,30),16))),((8,19),((20,(25,26)),27))))));

[Trees found in bootstrap replicate #524]
tree B_524.1 = [&U] [&W 1] (1,2,(3,(((((((4,13),6),23),14),(9,29)),(5,12)),(((((7,28),((10,((17,24),31)),((11,30),16))),(15,18)),((8,19),((20,(25,26)),27))),((21,22),32)))));

[Trees found in bootstrap replicate #525]
tree B_525.1 = [&U] [&W 1] (1,2,(3,((((((((4,13),6),23),14),((5,12),29)),9),((21,22),32)),(((7,28),((8,19),((20,(25,26)),27))),(((10,((17,24),31)),((11,30),16)),(15,18))))));

[Trees found in bootstrap replicate #526]
tree B_526.1 = [&U] [&W 1] (1,(2,3),(((((((4,13),6),23),14),(((5,12),9),29)),((21,22),32)),((((7,28),((10,((17,31),24)),((11,30),16))),(15,18)),((8,19),(((20,26),25),27)))));

[Trees found in bootstrap replicate #527]
tree B_527.1 = [&U] [&W 1] (1,2,(3,((((((4,13),6),23),14),(((5,12),9),29)),((((7,28),((8,19),(((20,26),25),27))),(((10,((17,31),24)),((11,30),16)),(15,18))),((21,22),32)))));

[Trees found in bootstrap replicate #528]
tree B_528.1 = [&U] [&W 1] (1,2,(3,((((((((4,13),6),23),14),9),((5,12),29)),((21,22),32)),(((7,28),((8,19),(((20,26),25),27))),(((10,((17,31),24)),((11,30),16)),(15,18))))));

[Trees found in bootstrap replicate #529]
tree B_529.1 = [&U] [&W 1] (1,(2,3),(((((((4,13),6),23),14),(((5,12),9),29)),((21,22),32)),(((7,28),((8,19),(((20,26),25),27))),(((10,((17,31),24)),((11,30),16)),(15,18)))));

[Trees found in bootstrap replicate #530]
tree B_530.1 = [&U] [&W 1] (1,2,(3,(((((((4,13),6),23),14),((5,12),29)),9),(((((7,28),(15,18)),(((10,17),(24,31)),((11,30),16))),((8,19),(((20,26),25),27))),((21,22),32)))));

[Trees found in bootstrap replicate #531]
tree B_531.1 = [&U] [&W 1] (1,2,(3,((((((((4,13),6),23),14),9),((5,12),29)),((21,22),32)),((((7,28),(15,18)),((10,((17,31),24)),((11,30),16))),((8,19),(((20,26),25),27))))));

[Trees found in bootstrap replicate #532]
tree B_532.1 = [&U] [&W 1] (1,(2,3),(((((((((4,13),6),23),14),(((5,12),9),29)),((21,22),32)),((8,19),((20,(25,26)),27))),(7,28)),(((10,(17,(24,31))),((11,30),16)),(15,18))));

[Trees found in bootstrap replicate #533]
tree B_533.1 = [&U] [&W 1] (1,(2,3),(((((((4,13),6),23),14),(((5,12),9),29)),((21,22),32)),(((7,28),((8,19),(((20,26),25),27))),(((10,((17,31),24)),((11,30),16)),(15,18)))));

[Trees found in bootstrap replicate #534]
tree B_534.1 = [&U] [&W 1] (1,2,(3,(((((((4,(6,13)),23),14),(((5,12),9),29)),((21,22),32)),((8,19),(((20,26),25),27))),(((7,28),((10,(17,(24,31))),((11,30),16))),(15,18)))));

[Trees found in bootstrap replicate #535]
tree B_535.1 = [&U] [&W 1] (1,2,(3,(((((((4,13),6),23),14),(((5,12),9),29)),((21,22),32)),(((7,28),(((10,((17,24),31)),((11,30),16)),(15,18))),((8,19),((20,(25,26)),27))))));

[Trees found in bootstrap replicate #536]
tree B_536.1 = [&U] [&W 1] (1,2,(3,(((((((4,13),6),23),14),(((5,12),29),9)),((21,22),32)),((((7,28),((10,(17,(24,31))),((11,30),16))),((8,19),(((20,25),26),27))),(15,18)))));

[Trees found in bootstrap replicate #537]
tree B_537.1 = [&U] [&W 1] (1,(2,(((((((4,13),6),23),14),(((5,12),9),29)),((21,22),32)),(((7,28),(((10,(17,(24,31))),((11,30),16)),(15,18))),((8,19),((20,(25,26)),27))))),3);

[Trees found in bootstrap replicate #538]
tree B_538.1 = [&U] [&W 1] (1,2,(3,(((((((4,13),6),23),14),(((5,12),9),29)),((21,22),32)),((((7,28),((8,19),((20,(25,26)),27))),((10,((17,24),31)),((11,30),16))),(15,18)))));

[Trees found in bootstrap replicate #539]
tree B_539.1 = [&U] [&W 1] (1,2,(3,(((((((4,13),6),23),14),(((5,12),9),29)),((21,22),32)),((((7,28),((10,((17,24),31)),((11,30),16))),(15,18)),((8,19),(((20,26),25),27))))));

[Trees found in bootstrap replicate #540]
tree B_540.1 = [&U] [&W 1] (1,2,(3,(((((((4,13),6),23),14),(((5,12),29),9)),((21,22),32)),((((7,28),(15,18)),((10,(17,(24,31))),((11,30),16))),((8,19),(((20,26),25),27))))));

[Trees found in bootstrap replicate #541]
tree B_541.1 = [&U] [&W 1] (1,2,(3,(((((((4,13),6),23),14),(((5,12),9),29)),((21,22),32)),((((7,28),(15,18)),((10,(17,(24,31))),((11,30),16))),((8,19),(((20,25),26),27))))));

[Trees found in bootstrap replicate #542]
tree B_542.1 = [&U] [&W 1] (1,2,(3,((((((((4,13),6),23),14),((5,12),29)),9),((21,22),32)),(((7,28),(((10,((17,24),31)),((11,30),16)),(15,18))),((8,19),(((20,25),26),27))))));

[Trees found in bootstrap replicate #543]
tree B_543.1 = [&U] [&W 1] (1,2,(3,(((((((4,13),6),23),14),(((5,12),9),29)),((21,22),32)),((((7,28),(15,18)),((10,((17,24),31)),((11,30),16))),((8,19),(((20,26),25),27))))));

[Trees found in bootstrap replicate #544]
tree B_544.1 = [&U] [&W 1] (1,(2,3),(((((((4,13),6),23),14),((5,12),29)),9),((((7,28),(((10,(17,(24,31))),((11,30),16)),(15,18))),((8,19),(((20,26),25),27))),((21,22),32))));

[Trees found in bootstrap replicate #545]
tree B_545.1 = [&U] [&W 1] (1,(2,3),((((((4,(6,13)),23),14),(((5,12),9),29)),((21,22),32)),((((7,28),((10,((17,24),31)),((11,30),16))),(15,18)),((8,19),(((20,26),25),27)))));

[Trees found in bootstrap replicate #546]
tree B_546.1 = [&U] [&W 1] (1,2,(3,((((((((4,13),6),23),14),9),((((7,28),((8,19),(((20,26),25),27))),(((10,(17,(24,31))),((11,30),16)),(15,18))),((21,22),32))),29),(5,12))));

[Trees found in bootstrap replicate #547]
tree B_547.1 = [&U] [&W 1] (1,2,(3,((((((((4,13),6),23),14),(((5,12),9),29)),((21,22),32)),((8,19),((20,(25,26)),27))),(((7,28),(15,18)),((10,((17,31),24)),((11,30),16))))));

[Trees found in bootstrap replicate #548]
tree B_548.1 = [&U] [&W 1] (1,(2,3),((((((((4,13),6),23),14),((5,12),29)),9),((21,22),32)),((((7,28),(15,18)),((10,((17,24),31)),((11,30),16))),((8,19),((20,(25,26)),27)))));

[Trees found in bootstrap replicate #549]
tree B_549.1 = [&U] [&W 1] (1,2,(3,(((((4,(6,13)),23),14),(((5,12),9),29)),(((((7,28),(15,18)),((10,((17,24),31)),((11,30),16))),((8,19),((20,(25,26)),27))),((21,22),32)))));

[Trees found in bootstrap replicate #550]
tree B_550.1 = [&U] [&W 1] (1,(2,((((((4,(6,13)),23),14),(((5,12),9),29)),((21,22),32)),((((7,28),(15,18)),((10,((17,24),31)),((11,30),16))),((8,19),(((20,26),25),27))))),3);

[Trees found in bootstrap replicate #551]
tree B_551.1 = [&U] [&W 1] (1,2,(3,((((((4,13),6),23),14),(((5,12),29),9)),(((((7,28),(15,18)),((10,((17,24),31)),((11,30),16))),((8,19),((20,(25,26)),27))),((21,22),32)))));

[Trees found in bootstrap replicate #552]
tree B_552.1 = [&U] [&W 1] (1,(2,3),(((((((4,13),6),23),14),(((5,12),9),29)),((21,22),32)),(((7,28),((8,19),((20,(25,26)),27))),(((10,((17,31),24)),((11,30),16)),(15,18)))));

[Trees found in bootstrap replicate #553]
tree B_553.1 = [&U] [&W 1] (1,(2,(((((4,(6,13)),23),14),(((5,12),9),29)),((((7,28),((8,19),(((20,25),26),27))),(((10,((17,31),24)),((11,30),16)),(15,18))),((21,22),32)))),3);

[Trees found in bootstrap replicate #554]
tree B_554.1 = [&U] [&W 1] (1,2,(3,((((((((4,13),6),23),14),9),((5,12),29)),((21,22),32)),((((7,28),((10,(17,(24,31))),((11,30),16))),(15,18)),((8,19),((20,(25,26)),27))))));

[Trees found in bootstrap replicate #555]
tree B_555.1 = [&U] [&W 1] (1,2,(3,((((((((4,13),6),23),14),((5,12),29)),9),((21,22),32)),(((7,28),((10,(17,(24,31))),(((11,30),16),(15,18)))),((8,19),(((20,25),26),27))))));

[Trees found in bootstrap replicate #556]
tree B_556.1 = [&U] [&W 1] (1,(2,3),(((((((4,13),6),23),14),9),((5,12),29)),(((((7,28),(15,18)),((10,((17,24),31)),((11,30),16))),((8,19),(((20,25),26),27))),((21,22),32))));

[Trees found in bootstrap replicate #557]
tree B_557.1 = [&U] [&W 1] (1,(2,((((((((4,13),6),23),14),9),((5,12),29)),((21,22),32)),((((7,28),((10,((17,31),24)),((11,30),16))),(15,18)),((8,19),(((20,25),26),27))))),3);

[Trees found in bootstrap replicate #558]
tree B_558.1 = [&U] [&W 1] (1,2,(3,((((((4,13),6),23),14),(((5,12),9),29)),(((((7,28),((10,(17,(24,31))),((11,30),16))),(15,18)),((8,19),((20,(25,26)),27))),((21,22),32)))));

[Trees found in bootstrap replicate #559]
tree B_559.1 = [&U] [&W 1] (1,2,(3,((((((4,13),6),23),14),(((5,12),9),29)),((((7,28),(((10,((17,31),24)),((11,30),16)),(15,18))),((8,19),(((20,26),25),27))),((21,22),32)))));

[Trees found in bootstrap replicate #560]
tree B_560.1 = [&U] [&W 1] (1,2,(3,((((((((4,13),6),23),14),(((5,12),9),29)),((21,22),32)),(((8,19),(((20,26),25),27)),(((10,((17,31),24)),((11,30),16)),(15,18)))),(7,28))));

[Trees found in bootstrap replicate #561]
tree B_561.1 = [&U] [&W 1] (1,(2,((((((((4,13),6),23),14),(((5,12),9),29)),((21,22),32)),((8,19),(((20,26),25),27))),((7,28),((10,((17,31),24)),(((11,30),16),(15,18)))))),3);

[Trees found in bootstrap replicate #562]
tree B_562.1 = [&U] [&W 1] (1,(2,3),((((((((4,13),6),23),14),9),((5,12),29)),((21,22),32)),(((7,28),((8,19),(((20,26),25),27))),(((10,((17,31),24)),((11,30),16)),(15,18)))));

[Trees found in bootstrap replicate #563]
tree B_563.1 = [&U] [&W 1] (1,(2,3),(((((((4,13),6),23),14),9),((5,12),29)),(((((7,28),(((10,(17,24)),31),((11,30),16))),(15,18)),((8,19),((20,(25,26)),27))),((21,22),32))));

[Trees found in bootstrap replicate #564]
tree B_564.1 = [&U] [&W 1] (1,2,(3,(((((((4,13),6),23),14),(((5,12),9),29)),(((7,28),((((10,17),(24,31)),((11,30),16)),(15,18))),((8,19),(((20,26),25),27)))),((21,22),32))));

[Trees found in bootstrap replicate #565]
tree B_565.1 = [&U] [&W 1] (1,(2,3),((((((((4,13),6),23),14),9),((5,12),29)),((21,22),32)),((((7,28),(15,18)),((10,((17,31),24)),((11,30),16))),((8,19),((20,(25,26)),27)))));

[Trees found in bootstrap replicate #566]
tree B_566.1 = [&U] [&W 1] (1,2,(3,(((((((((4,13),6),23),14),((5,12),29)),9),((21,22),32)),(((8,19),(((20,26),25),27)),(((10,((17,24),31)),((11,30),16)),(15,18)))),(7,28))));

[Trees found in bootstrap replicate #567]
tree B_567.1 = [&U] [&W 1] (1,(2,3),((((((((4,13),6),23),14),((5,12),29)),9),((21,22),32)),((((7,28),((10,((17,31),24)),((11,30),16))),(15,18)),((8,19),((20,(25,26)),27)))));

[Trees found in bootstrap replicate #568]
tree B_568.1 = [&U] [&W 1] (1,2,(3,(((((((4,13),6),23),14),(((5,12),9),29)),((21,22),32)),((((7,28),((10,(17,(24,31))),((11,30),16))),((8,19),(((20,25),26),27))),(15,18)))));

[Trees found in bootstrap replicate #569]
tree B_569.1 = [&U] [&W 1] (1,2,(3,((((((((4,13),6),23),14),9),((5,12),29)),((21,22),32)),((((7,28),((8,19),(((20,26),25),27))),((10,((17,24),31)),((11,30),16))),(15,18)))));

[Trees found in bootstrap replicate #570]
tree B_570.1 = [&U] [&W 1] (1,(2,3),((((((4,(6,13)),23),14),(((5,12),9),29)),((21,22),32)),(((7,28),((((10,(17,24)),31),((11,30),16)),(15,18))),((8,19),((20,(25,26)),27)))));

[Trees found in bootstrap replicate #571]
tree B_571.1 = [&U] [&W 1] (1,2,(3,((((((((4,13),6),23),14),9),((5,12),29)),((21,22),32)),(((7,28),((10,(17,(24,31))),(((11,30),16),(15,18)))),((8,19),(((20,25),26),27))))));

[Trees found in bootstrap replicate #572]
tree B_572.1 = [&U] [&W 1] (1,(2,3),(((((((4,13),6),23),14),(((5,12),9),29)),((21,22),32)),(((7,28),((8,19),(((20,26),25),27))),(((10,(17,(24,31))),((11,30),16)),(15,18)))));

[Trees found in bootstrap replicate #573]
tree B_573.1 = [&U] [&W 1] (1,(2,3),(((((((4,13),6),23),14),(((5,12),9),29)),((21,22),32)),((((7,28),(((10,17),(24,31)),((11,30),16))),((8,19),((20,(25,26)),27))),(15,18))));

[Trees found in bootstrap replicate #574]
tree B_574.1 = [&U] [&W 1] (1,(2,3),((((((((4,13),6),23),14),9),((5,12),29)),((21,22),32)),((((7,28),(15,18)),((10,((17,31),24)),((11,30),16))),((8,19),(((20,26),25),27)))));

[Trees found in bootstrap replicate #575]
tree B_575.1 = [&U] [&W 1] (1,2,(3,((((((((4,13),6),23),14),9),((5,12),29)),((21,22),32)),((((7,28),(15,18)),((10,(17,(24,31))),((11,30),16))),((8,19),(((20,26),25),27))))));

[Trees found in bootstrap replicate #576]
tree B_576.1 = [&U] [&W 1] (1,2,(3,(((((((4,13),6),23),14),(((5,12),9),29)),((21,22),32)),((((7,28),(15,18)),((10,((17,24),31)),((11,30),16))),((8,19),(((20,26),25),27))))));

[Trees found in bootstrap replicate #577]
tree B_577.1 = [&U] [&W 1] (1,2,(3,((((((((4,13),6),23),14),(9,29)),(5,12)),((21,22),32)),(((7,28),(((10,((17,31),24)),((11,30),16)),(15,18))),((8,19),((20,(25,26)),27))))));

[Trees found in bootstrap replicate #578]
tree B_578.1 = [&U] [&W 1] (1,2,(3,(((((((4,13),6),23),14),(((5,12),9),29)),((21,22),32)),((((7,28),((10,(17,(24,31))),((11,30),16))),(15,18)),((8,19),(((20,26),25),27))))));

[Trees found in bootstrap replicate #579]
tree B_579.1 = [&U] [&W 1] (1,2,(3,(((((((4,13),6),23),14),(((5,12),29),9)),((21,22),32)),((((7,28),(15,18)),((10,((17,24),31)),((11,30),16))),((8,19),(((20,26),25),27))))));

[Trees found in bootstrap replicate #580]
tree B_580.1 = [&U] [&W 1] (1,2,(3,(((((((4,(6,13)),23),14),9),((5,12),29)),((21,22),32)),(((7,28),(((10,((17,31),24)),((11,30),16)),(15,18))),((8,19),((20,(25,26)),27))))));

[Trees found in bootstrap replicate #581]
tree B_581.1 = [&U] [&W 1] (1,2,(3,((((((((4,13),6),23),14),((5,12),29)),9),((21,22),32)),(((7,28),(((10,(17,(24,31))),((11,30),16)),(15,18))),((8,19),(((20,25),26),27))))));

[Trees found in bootstrap replicate #582]
tree B_582.1 = [&U] [&W 1] (1,2,(3,((((((4,(6,13)),23),14),(((5,12),9),29)),((21,22),32)),(((7,28),(((10,(17,(24,31))),((11,30),16)),(15,18))),((8,19),(((20,26),25),27))))));

[Trees found in bootstrap replicate #583]
tree B_583.1 = [&U] [&W 1] (1,2,(3,(((((((4,13),6),23),14),(((5,12),9),29)),((21,22),32)),((((7,28),(15,18)),((10,(17,(24,31))),((11,30),16))),((8,19),(((20,26),25),27))))));

[Trees found in bootstrap replicate #584]
tree B_584.1 = [&U] [&W 1] (1,2,(3,(((((((4,13),6),23),14),(((5,12),9),29)),((21,22),32)),(((7,28),((8,19),(((20,26),25),27))),(((10,((17,24),31)),((11,30),16)),(15,18))))));

[Trees found in bootstrap replicate #585]
tree B_585.1 = [&U] [&W 1] (1,2,(3,(((((((4,13),6),23),14),(((5,12),9),29)),((21,22),32)),((((7,28),(15,18)),((10,((17,31),24)),((11,30),16))),((8,19),((20,(25,26)),27))))));

[Trees found in bootstrap replicate #586]
tree B_586.1 = [&U] [&W 1] (1,2,(3,((((((((4,13),6),23),14),((5,12),29)),9),((21,22),32)),((((7,28),(15,18)),((10,((17,24),31)),((11,30),16))),((8,19),((20,(25,26)),27))))));

[Trees found in bootstrap replicate #587]
tree B_587.1 = [&U] [&W 1] (1,(2,3),(((((((4,13),6),23),14),(((5,12),29),9)),((21,22),32)),(((7,28),((8,19),(((20,26),25),27))),(((10,((17,24),31)),((11,30),16)),(15,18)))));

[Trees found in bootstrap replicate #588]
tree B_588.1 = [&U] [&W 1] (1,2,(3,(((((((4,13),6),23),14),(((5,12),29),9)),((21,22),32)),((((7,28),((10,(17,(24,31))),((11,30),16))),(15,18)),((8,19),((20,(25,26)),27))))));

[Trees found in bootstrap replicate #589]
tree B_589.1 = [&U] [&W 1] (1,2,(3,(((((((4,13),6),23),14),(((5,12),9),29)),((21,22),32)),((((7,28),(((10,(17,24)),31),((11,30),16))),(15,18)),((8,19),((20,(25,26)),27))))));

[Trees found in bootstrap replicate #590]
tree B_590.1 = [&U] [&W 1] (1,(2,3),(((((((4,13),6),23),14),(((5,12),29),9)),((21,22),32)),((((7,28),((10,((17,31),24)),((11,30),16))),((8,19),(((20,25),26),27))),(15,18))));

[Trees found in bootstrap replicate #591]
tree B_591.1 = [&U] [&W 1] (1,2,(3,(((((((4,13),6),23),14),(((5,12),9),29)),((21,22),32)),(((7,28),((8,19),(((20,26),25),27))),(((10,((17,31),24)),((11,30),16)),(15,18))))));

[Trees found in bootstrap replicate #592]
tree B_592.1 = [&U] [&W 1] (1,(2,3),(((((((4,13),6),23),14),(((5,12),9),29)),((21,22),32)),((((7,28),(15,18)),((10,((17,31),24)),((11,30),16))),((8,19),((20,(25,26)),27)))));

[Trees found in bootstrap replicate #593]
tree B_593.1 = [&U] [&W 1] (1,2,(3,(((((((4,13),6),23),14),(((5,12),29),9)),((21,22),32)),((((7,28),(15,18)),((10,(17,(24,31))),((11,30),16))),((8,19),((20,(25,26)),27))))));

[Trees found in bootstrap replicate #594]
tree B_594.1 = [&U] [&W 1] (1,(2,3),((((((((4,13),6),23),14),(9,29)),(5,12)),((21,22),32)),((((7,28),((8,19),((20,(25,26)),27))),(15,18)),((10,((17,24),31)),((11,30),16)))));

[Trees found in bootstrap replicate #595]
tree B_595.1 = [&U] [&W 1] (1,2,(3,(((((((4,13),6),23),14),(((5,12),29),9)),((21,22),32)),(((7,28),(((10,((17,31),24)),((11,30),16)),(15,18))),((8,19),(((20,25),26),27))))));

[Trees found in bootstrap replicate #596]
tree B_596.1 = [&U] [&W 1] (1,2,(3,(((((((4,13),6),23),14),(((5,12),29),9)),((21,22),32)),((((7,28),((10,((17,31),24)),((11,30),16))),((8,19),(((20,26),25),27))),(15,18)))));

[Trees found in bootstrap replicate #597]
tree B_597.1 = [&U] [&W 1] (1,2,(3,((((((((4,13),6),23),14),(((5,12),9),29)),((21,22),32)),((8,19),(((20,25),26),27))),(((7,28),((10,(17,(24,31))),((11,30),16))),(15,18)))));

[Trees found in bootstrap replicate #598]
tree B_598.1 = [&U] [&W 1] (1,(2,3),(((((((4,13),6),23),14),(((5,12),9),29)),((21,22),32)),((((7,28),((10,((17,24),31)),((11,30),16))),((8,19),(((20,26),25),27))),(15,18))));

[Trees found in bootstrap replicate #599]
tree B_599.1 = [&U] [&W 1] (1,2,(3,((((((((4,13),6),23),14),((5,12),29)),9),((21,22),32)),((((7,28),((10,((17,31),24)),((11,30),16))),((8,19),((20,(25,26)),27))),(15,18)))));

[Trees found in bootstrap replicate #600]
tree B_600.1 = [&U] [&W 1] (1,2,(3,(((((((4,13),6),23),14),(((5,12),9),29)),((21,22),32)),(((7,28),((10,((17,31),24)),(((11,30),16),(15,18)))),((8,19),((20,(25,26)),27))))));

[Trees found in bootstrap replicate #601]
tree B_601.1 = [&U] [&W 1] (1,(2,3),(((((((4,13),6),23),14),(((5,12),9),29)),((21,22),32)),((((7,28),(15,18)),((10,((17,24),31)),((11,30),16))),((8,19),(((20,25),26),27)))));

[Trees found in bootstrap replicate #602]
tree B_602.1 = [&U] [&W 1] (1,2,(3,((((((((4,13),6),23),14),9),((5,12),29)),((21,22),32)),((((7,28),(15,18)),((10,(17,(24,31))),((11,30),16))),((8,19),((20,(25,26)),27))))));

[Trees found in bootstrap replicate #603]
tree B_603.1 = [&U] [&W 1] (1,2,(3,(((((((4,13),6),23),14),(((5,12),29),9)),((21,22),32)),((((7,28),((10,((17,24),31)),((11,30),16))),(15,18)),((8,19),(((20,26),25),27))))));

[Trees found in bootstrap replicate #604]
tree B_604.1 = [&U] [&W 1] (1,2,(3,(((((((4,13),6),23),14),(((5,12),9),29)),((21,22),32)),((((7,28),(15,18)),((10,((17,31),24)),((11,30),16))),((8,19),(((20,26),25),27))))));

[Trees found in bootstrap replicate #605]
tree B_605.1 = [&U] [&W 1] (1,(2,3),((((((((4,13),6),23),14),((5,12),29)),9),((21,22),32)),(((7,28),((8,19),((20,(25,26)),27))),(((10,((17,24),31)),((11,30),16)),(15,18)))));

[Trees found in bootstrap replicate #606]
tree B_606.1 = [&U] [&W 1] (1,2,(3,((((((((4,13),6),23),14),9),((5,12),29)),((21,22),32)),((((7,28),((10,(17,(24,31))),((11,30),16))),((8,19),(((20,26),25),27))),(15,18)))));

[Trees found in bootstrap replicate #607]
tree B_607.1 = [&U] [&W 1] (1,2,(3,(((((((4,(6,13)),23),14),(((5,12),9),29)),((21,22),32)),((8,19),((20,(25,26)),27))),(((7,28),((10,((17,31),24)),((11,30),16))),(15,18)))));

[Trees found in bootstrap replicate #608]
tree B_608.1 = [&U] [&W 1] (1,2,(3,((((((((4,13),6),23),14),9),((5,12),29)),((21,22),32)),((((7,28),(15,18)),(((10,17),(24,31)),((11,30),16))),((8,19),(((20,26),25),27))))));

[Trees found in bootstrap replicate #609]
tree B_609.1 = [&U] [&W 1] (1,2,(3,((((((((4,13),6),23),14),(9,29)),(5,12)),((21,22),32)),((((7,28),((10,(17,(24,31))),((11,30),16))),(15,18)),((8,19),(((20,26),25),27))))));

[Trees found in bootstrap replicate #610]
tree B_610.1 = [&U] [&W 1] (1,(2,3),(((((((4,13),6),23),14),9),((5,12),29)),(((((7,28),(15,18)),((10,(17,(24,31))),((11,30),16))),((8,19),(((20,25),26),27))),((21,22),32))));

[Trees found in bootstrap replicate #611]
tree B_611.1 = [&U] [&W 1] (1,2,(3,(((((((4,13),6),23),14),(((5,12),9),29)),((21,22),32)),((((7,28),((10,((17,24),31)),((11,30),16))),(15,18)),((8,19),(((20,26),25),27))))));

[Trees found in bootstrap replicate #612]
tree B_612.1 = [&U] [&W 1] (1,2,(3,((((((((4,13),6),23),14),9),((5,12),29)),((21,22),32)),(((7,28),((8,19),((20,(25,26)),27))),(((10,((17,31),24)),((11,30),16)),(15,18))))));

[Trees found in bootstrap replicate #613]
tree B_613.1 = [&U] [&W 1] (1,2,(3,(((((((4,13),6),23),14),(((5,12),9),29)),((21,22),32)),((((7,28),((10,((17,24),31)),((11,30),16))),((8,19),((20,(25,26)),27))),(15,18)))));

[Trees found in bootstrap replicate #614]
tree B_614.1 = [&U] [&W 1] (1,2,(3,(((((((4,13),6),23),14),(((5,12),29),9)),((21,22),32)),(((7,28),((8,19),(((20,26),25),27))),(((10,((17,24),31)),((11,30),16)),(15,18))))));

[Trees found in bootstrap replicate #615]
tree B_615.1 = [&U] [&W 1] (1,2,(3,(((((((4,13),6),23),14),(((5,12),9),29)),((21,22),32)),((((7,28),(15,18)),((10,(17,(24,31))),((11,30),16))),((8,19),((20,(25,26)),27))))));

[Trees found in bootstrap replicate #616]
tree B_616.1 = [&U] [&W 1] (1,2,(3,((((((((4,13),6),23),14),9),((5,12),29)),((21,22),32)),(((7,28),(((10,((17,24),31)),((11,30),16)),(15,18))),((8,19),((20,(25,26)),27))))));

[Trees found in bootstrap replicate #617]
tree B_617.1 = [&U] [&W 1] (1,2,(3,(((((((4,13),6),23),14),(((5,12),9),29)),((21,22),32)),((((7,28),((8,19),(((20,26),25),27))),((10,(17,(24,31))),((11,30),16))),(15,18)))));

[Trees found in bootstrap replicate #618]
tree B_618.1 = [&U] [&W 1] (1,(2,((((((((4,13),6),23),14),((5,12),29)),9),((21,22),32)),((((7,28),(15,18)),((8,19),((20,(25,26)),27))),((10,((17,31),24)),((11,30),16))))),3);

[Trees found in bootstrap replicate #619]
tree B_619.1 = [&U] [&W 1] (1,2,(3,((((((((4,13),6),23),14),((5,12),29)),9),(((7,28),((8,19),((20,(25,26)),27))),(((10,((17,24),31)),((11,30),16)),(15,18)))),((21,22),32))));

[Trees found in bootstrap replicate #620]
tree B_620.1 = [&U] [&W 1] (1,(2,3),((((((4,(6,13)),23),14),(((5,12),29),9)),((21,22),32)),((((7,28),(15,18)),((10,(17,(24,31))),((11,30),16))),((8,19),((20,(25,26)),27)))));

[Trees found in bootstrap replicate #621]
tree B_621.1 = [&U] [&W 1] (1,2,(3,((((((((4,13),6),23),14),((5,12),29)),9),((21,22),32)),(((7,28),(((10,((17,24),31)),((11,30),16)),(15,18))),((8,19),(((20,26),25),27))))));

[Trees found in bootstrap replicate #622]
tree B_622.1 = [&U] [&W 1] (1,2,(3,(((((((4,13),6),23),14),(((5,12),9),29)),((21,22),32)),((((7,28),(15,18)),((10,((17,24),31)),((11,30),16))),((8,19),(((20,26),25),27))))));

[Trees found in bootstrap replicate #623]
tree B_623.1 = [&U] [&W 1] (1,2,(3,(((((((4,13),6),23),14),(((5,12),29),9)),((21,22),32)),(((7,28),((8,19),(((20,25),26),27))),(((10,((17,24),31)),((11,30),16)),(15,18))))));

[Trees found in bootstrap replicate #624]
tree B_624.1 = [&U] [&W 1] (1,(2,3),(((((((4,13),6),23),14),(((5,12),29),9)),((21,22),32)),((((7,28),(15,18)),((10,(17,(24,31))),((11,30),16))),((8,19),((20,(25,26)),27)))));

[Trees found in bootstrap replicate #625]
tree B_625.1 = [&U] [&W 1] (1,2,(3,(((((((4,13),6),23),14),(((5,12),29),9)),((21,22),32)),(((7,28),(((10,(17,(24,31))),((11,30),16)),(15,18))),((8,19),((20,(25,26)),27))))));

[Trees found in bootstrap replicate #626]
tree B_626.1 = [&U] [&W 1] (1,2,(3,((((((4,(6,13)),23),14),(((5,12),29),9)),((21,22),32)),(((7,28),(((10,((17,31),24)),((11,30),16)),(15,18))),((8,19),(((20,25),26),27))))));

[Trees found in bootstrap replicate #627]
tree B_627.1 = [&U] [&W 1] (1,2,(3,((((((((4,13),6),23),14),(((5,12),9),29)),((21,22),32)),(((8,19),(((20,25),26),27)),(((10,((17,24),31)),((11,30),16)),(15,18)))),(7,28))));

[Trees found in bootstrap replicate #628]
tree B_628.1 = [&U] [&W 1] (1,2,(3,((((((((4,13),6),23),14),9),((5,12),29)),((21,22),32)),(((7,28),((8,19),((20,(25,26)),27))),(((10,((17,31),24)),((11,30),16)),(15,18))))));

[Trees found in bootstrap replicate #629]
tree B_629.1 = [&U] [&W 1] (1,2,(3,(((((((4,13),6),23),14),(((5,12),9),29)),((21,22),32)),(((7,28),(((10,(17,(24,31))),((11,30),16)),(15,18))),((8,19),(((20,26),25),27))))));

[Trees found in bootstrap replicate #630]
tree B_630.1 = [&U] [&W 1] (1,2,(3,(((((((4,13),6),23),14),(((5,12),9),29)),((21,22),32)),((((7,28),((8,19),(((20,26),25),27))),((10,(17,(24,31))),((11,30),16))),(15,18)))));

[Trees found in bootstrap replicate #631]
tree B_631.1 = [&U] [&W 1] (1,(2,3),((((((((4,13),6),23),14),9),((5,12),29)),((21,22),32)),((((7,28),(15,18)),((10,(17,(24,31))),((11,30),16))),((8,19),(((20,26),25),27)))));

[Trees found in bootstrap replicate #632]
tree B_632.1 = [&U] [&W 1] (1,2,(3,(((((((4,13),6),23),14),(((5,12),29),9)),((21,22),32)),(((7,28),((8,19),(((20,26),25),27))),(((10,(17,(24,31))),((11,30),16)),(15,18))))));

[Trees found in bootstrap replicate #633]
tree B_633.1 = [&U] [&W 1] (1,2,(3,((((((4,13),6),23),14),(((5,12),9),29)),(((((7,28),(15,18)),((10,((17,31),24)),((11,30),16))),((8,19),(((20,26),25),27))),((21,22),32)))));

[Trees found in bootstrap replicate #634]
tree B_634.1 = [&U] [&W 1] (1,2,(3,((((((((4,13),6),23),14),((5,12),29)),9),((21,22),32)),((((7,28),(15,18)),((8,19),((20,(25,26)),27))),((10,((17,24),31)),((11,30),16))))));

[Trees found in bootstrap replicate #635]
tree B_635.1 = [&U] [&W 1] (1,(2,3),((((((4,13),6),23),14),(((5,12),9),29)),((((7,28),((8,19),(((20,26),25),27))),(((10,((17,31),24)),((11,30),16)),(15,18))),((21,22),32))));

[Trees found in bootstrap replicate #636]
tree B_636.1 = [&U] [&W 1] (1,2,(3,((((((((4,13),6),23),14),(((5,12),29),9)),((21,22),32)),((8,19),(((20,26),25),27))),((7,28),((10,((17,31),24)),(((11,30),16),(15,18)))))));

[Trees found in bootstrap replicate #637]
tree B_637.1 = [&U] [&W 1] (1,2,(3,((((((((4,13),6),23),14),(((5,12),9),29)),((21,22),32)),(((8,19),(((20,26),25),27)),(((10,(17,(24,31))),((11,30),16)),(15,18)))),(7,28))));

[Trees found in bootstrap replicate #638]
tree B_638.1 = [&U] [&W 1] (1,2,(3,(((((((4,13),6),23),14),(((5,12),9),29)),((21,22),32)),(((7,28),((8,19),(((20,26),25),27))),(((10,((17,31),24)),((11,30),16)),(15,18))))));

[Trees found in bootstrap replicate #639]
tree B_639.1 = [&U] [&W 1] (1,2,(3,((((((((4,13),6),23),14),9),((5,12),29)),((21,22),32)),(((7,28),(((10,(17,(24,31))),((11,30),16)),(15,18))),((8,19),(((20,26),25),27))))));

[Trees found in bootstrap replicate #640]
tree B_640.1 = [&U] [&W 1] (1,(2,3),(((((((4,13),6),23),14),(((5,12),29),9)),((21,22),32)),(((7,28),(((10,(17,(24,31))),((11,30),16)),(15,18))),((8,19),(((20,25),26),27)))));

[Trees found in bootstrap replicate #641]
tree B_641.1 = [&U] [&W 1] (1,(2,3),(((((((4,13),6),23),14),(((5,12),29),9)),((21,22),32)),(((7,28),((((10,17),(24,31)),((11,30),16)),(15,18))),((8,19),((20,(25,26)),27)))));

[Trees found in bootstrap replicate #642]
tree B_642.1 = [&U] [&W 1] (1,(2,(((((((4,13),6),23),14),(((5,12),9),29)),((21,22),32)),((((7,28),(15,18)),((10,(17,(24,31))),((11,30),16))),((8,19),(((20,26),25),27))))),3);

[Trees found in bootstrap replicate #643]
tree B_643.1 = [&U] [&W 1] (1,(2,3),(((((((4,13),6),23),14),(((5,12),29),9)),((21,22),32)),(((7,28),((8,19),(((20,25),26),27))),(((10,(17,(24,31))),((11,30),16)),(15,18)))));

[Trees found in bootstrap replicate #644]
tree B_644.1 = [&U] [&W 1] (1,2,(3,(((((((4,13),6),23),14),(((5,12),9),29)),((21,22),32)),((((7,28),((10,(17,(24,31))),((11,30),16))),((8,19),(((20,26),25),27))),(15,18)))));

[Trees found in bootstrap replicate #645]
tree B_645.1 = [&U] [&W 1] (1,(2,((((((4,(6,13)),23),14),(((5,12),9),29)),((21,22),32)),((((7,28),(15,18)),((10,((17,24),31)),((11,30),16))),((8,19),(((20,25),26),27))))),3);

[Trees found in bootstrap replicate #646]
tree B_646.1 = [&U] [&W 1] (1,2,(3,((((((((4,13),6),23),14),9),((5,12),29)),((21,22),32)),(((7,28),((8,19),((20,(25,26)),27))),(((10,((17,31),24)),((11,30),16)),(15,18))))));

[Trees found in bootstrap replicate #647]
tree B_647.1 = [&U] [&W 1] (1,2,(3,(((((((4,13),6),23),14),(((5,12),9),29)),((21,22),32)),(((7,28),((8,19),(((20,26),25),27))),(((10,((17,31),24)),((11,30),16)),(15,18))))));

[Trees found in bootstrap replicate #648]
tree B_648.1 = [&U] [&W 1] (1,2,(3,((((((4,(6,13)),23),14),(((5,12),9),29)),((21,22),32)),((((7,28),(15,18)),((10,((17,31),24)),((11,30),16))),((8,19),(((20,25),26),27))))));

[Trees found in bootstrap replicate #649]
tree B_649.1 = [&U] [&W 1] (1,2,(3,(((((((4,13),6),23),14),(((5,12),9),29)),((21,22),32)),((((7,28),((10,((17,24),31)),((11,30),16))),(15,18)),((8,19),(((20,26),25),27))))));

[Trees found in bootstrap replicate #650]
tree B_650.1 = [&U] [&W 1] (1,(2,3),((((((4,(6,13)),23),14),(((5,12),9),29)),((21,22),32)),(((7,28),(((10,((17,31),24)),((11,30),16)),(15,18))),((8,19),(((20,26),25),27)))));

[Trees found in bootstrap replicate #651]
tree B_651.1 = [&U] [&W 1] (1,(2,3),(((((((4,13),6),23),14),(((5,12),9),29)),((21,22),32)),(((7,28),(((10,(17,(24,31))),((11,30),16)),(15,18))),((8,19),(((20,26),25),27)))));

[Trees found in bootstrap replicate #652]
tree B_652.1 = [&U] [&W 1] (1,2,(3,((((((((4,13),6),23),14),(((5,12),9),29)),((21,22),32)),((8,19),(((20,25),26),27))),(((7,28),(15,18)),((10,(17,(24,31))),((11,30),16))))));

[Trees found in bootstrap replicate #653]
tree B_653.1 = [&U] [&W 1] (1,2,(3,(((((((4,13),6),23),14),(((5,12),9),29)),((21,22),32)),(((7,28),(((10,((17,31),24)),((11,30),16)),(15,18))),((8,19),(((20,26),25),27))))));

[Trees found in bootstrap replicate #654]
tree B_654.1 = [&U] [&W 1] (1,2,(3,(((((((4,13),6),23),14),(((5,12),9),29)),((21,22),32)),(((7,28),(((10,(17,(24,31))),((11,30),16)),(15,18))),((8,19),(((20,25),26),27))))));

[Trees found in bootstrap replicate #655]
tree B_655.1 = [&U] [&W 1] (1,2,(3,(((((((4,13),6),23),14),(((5,12),29),9)),((21,22),32)),((((7,28),(15,18)),((10,((17,31),24)),((11,30),16))),((8,19),(((20,25),26),27))))));

[Trees found in bootstrap replicate #656]
tree B_656.1 = [&U] [&W 1] (1,2,(3,(((((((4,13),6),23),14),(((5,12),9),29)),((21,22),32)),(((7,28),((8,19),(((20,25),26),27))),(((10,((17,31),24)),((11,30),16)),(15,18))))));

[Trees found in bootstrap replicate #657]
tree B_657.1 = [&U] [&W 1] (1,2,(3,(((((((4,13),6),23),14),(((5,12),9),29)),((21,22),32)),((((7,28),(15,18)),(((10,17),(24,31)),((11,30),16))),((8,19),(((20,25),26),27))))));

[Trees found in bootstrap replicate #658]
tree B_658.1 = [&U] [&W 1] (1,2,(3,((((((((4,13),6),23),14),9),((5,12),29)),((21,22),32)),(((7,28),((8,19),(((20,26),25),27))),(((10,(17,(24,31))),((11,30),16)),(15,18))))));

[Trees found in bootstrap replicate #659]
tree B_659.1 = [&U] [&W 1] (1,(2,(((((((4,13),6),23),14),(((5,12),9),29)),((21,22),32)),(((7,28),(((10,((17,24),31)),((11,30),16)),(15,18))),((8,19),((20,(25,26)),27))))),3);

[Trees found in bootstrap replicate #660]
tree B_660.1 = [&U] [&W 1] (1,2,(3,((((((((4,13),6),23),14),9),((5,12),29)),((21,22),32)),(((7,28),((8,19),(((20,26),25),27))),(((10,((17,24),31)),((11,30),16)),(15,18))))));

[Trees found in bootstrap replicate #661]
tree B_661.1 = [&U] [&W 1] (1,2,(3,(((((((4,13),6),23),14),(((5,12),29),9)),((21,22),32)),(((7,28),((8,19),(((20,26),25),27))),(((10,((17,24),31)),((11,30),16)),(15,18))))));

[Trees found in bootstrap replicate #662]
tree B_662.1 = [&U] [&W 1] (1,2,(3,((((((((4,13),6),23),14),9),((5,12),29)),((21,22),32)),(((7,28),((8,19),(((20,25),26),27))),(((10,((17,31),24)),((11,30),16)),(15,18))))));

[Trees found in bootstrap replicate #663]
tree B_663.1 = [&U] [&W 1] (1,2,(3,((((((((4,13),6),23),14),((5,12),29)),9),((21,22),32)),((((7,28),(15,18)),((10,(17,(24,31))),((11,30),16))),((8,19),(((20,26),25),27))))));

[Trees found in bootstrap replicate #664]
tree B_664.1 = [&U] [&W 1] (1,2,(3,((((((4,(6,13)),23),14),(((5,12),9),29)),((21,22),32)),(((7,28),((8,19),(((20,26),25),27))),(((10,((17,31),24)),((11,30),16)),(15,18))))));

[Trees found in bootstrap replicate #665]
tree B_665.1 = [&U] [&W 1] (1,2,(3,(((((((4,13),6),23),14),((5,12),29)),9),((((7,28),((8,19),(((20,26),25),27))),((((10,17),(24,31)),((11,30),16)),(15,18))),((21,22),32)))));

[Trees found in bootstrap replicate #666]
tree B_666.1 = [&U] [&W 1] (1,(2,(((((((4,13),6),23),14),(((5,12),29),9)),((21,22),32)),((((7,28),((10,((17,31),24)),((11,30),16))),(15,18)),((8,19),((20,(25,26)),27))))),3);

[Trees found in bootstrap replicate #667]
tree B_667.1 = [&U] [&W 1] (1,2,(3,(((((((4,13),6),23),14),(((5,12),29),9)),((21,22),32)),(((7,28),(((10,((17,24),31)),((11,30),16)),(15,18))),((8,19),(((20,26),25),27))))));

[Trees found in bootstrap replicate #668]
tree B_668.1 = [&U] [&W 1] (1,2,(3,(((((((4,13),6),23),14),(((5,12),29),9)),((21,22),32)),(((7,28),((8,19),(((20,26),25),27))),(((10,((17,31),24)),((11,30),16)),(15,18))))));

[Trees found in bootstrap replicate #669]
tree B_669.1 = [&U] [&W 1] (1,2,(3,(((((((4,13),6),23),14),9),((5,12),29)),(((((7,28),(15,18)),((10,((17,31),24)),((11,30),16))),((8,19),(((20,25),26),27))),((21,22),32)))));

[Trees found in bootstrap replicate #670]
tree B_670.1 = [&U] [&W 1] (1,2,(3,(((((((4,(6,13)),23),14),9),((5,12),29)),((21,22),32)),(((7,28),(((10,((17,31),24)),((11,30),16)),(15,18))),((8,19),(((20,26),25),27))))));

[Trees found in bootstrap replicate #671]
tree B_671.1 = [&U] [&W 1] (1,(2,3),(((((((4,13),6),23),14),(((5,12),9),29)),((21,22),32)),(((7,28),(((10,(17,(24,31))),((11,30),16)),(15,18))),((8,19),(((20,25),26),27)))));

[Trees found in bootstrap replicate #672]
tree B_672.1 = [&U] [&W 1] (1,(2,((((((((4,13),6),23),14),9),((5,12),29)),((21,22),32)),(((7,28),((8,19),((20,(25,26)),27))),(((10,((17,31),24)),((11,30),16)),(15,18))))),3);

[Trees found in bootstrap replicate #673]
tree B_673.1 = [&U] [&W 1] (1,(2,3),((((((4,13),6),23),14),(((5,12),9),29)),((((7,28),((8,19),(((20,26),25),27))),(((10,(17,(24,31))),((11,30),16)),(15,18))),((21,22),32))));

[Trees found in bootstrap replicate #674]
tree B_674.1 = [&U] [&W 1] (1,(2,3),(((((((4,13),6),23),14),(((5,12),9),29)),((21,22),32)),((((7,28),(15,18)),((10,(17,(24,31))),((11,30),16))),((8,19),((20,(25,26)),27)))));

[Trees found in bootstrap replicate #675]
tree B_675.1 = [&U] [&W 1] (1,2,(3,((((((((4,13),6),23),14),(((5,12),9),29)),((21,22),32)),((8,19),(((20,26),25),27))),((7,28),((10,(17,(24,31))),(((11,30),16),(15,18)))))));

[Trees found in bootstrap replicate #676]
tree B_676.1 = [&U] [&W 1] (1,(2,3),((((((((4,13),6),23),14),9),((5,12),29)),((21,22),32)),((((7,28),(15,18)),((10,(17,(24,31))),((11,30),16))),((8,19),(((20,25),26),27)))));

[Trees found in bootstrap replicate #677]
tree B_677.1 = [&U] [&W 1] (1,(2,3),(((((((4,13),6),23),14),(((5,12),9),29)),((21,22),32)),((((7,28),(15,18)),((10,(17,(24,31))),((11,30),16))),((8,19),((20,(25,26)),27)))));

[Trees found in bootstrap replicate #678]
tree B_678.1 = [&U] [&W 1] (1,2,(3,(((((((4,13),6),23),14),(((5,12),9),29)),((21,22),32)),(((7,28),((8,19),(((20,26),25),27))),(((10,((17,31),24)),((11,30),16)),(15,18))))));

[Trees found in bootstrap replicate #679]
tree B_679.1 = [&U] [&W 1] (1,2,(3,(((((((4,13),6),23),14),(((5,12),9),29)),((21,22),32)),(((7,28),((8,19),(((20,26),25),27))),(((10,(17,(24,31))),((11,30),16)),(15,18))))));

[Trees found in bootstrap replicate #680]
tree B_680.1 = [&U] [&W 1] (1,2,(3,((((((((4,13),6),23),14),(9,29)),(5,12)),((21,22),32)),((((7,28),((10,((17,31),24)),((11,30),16))),(15,18)),((8,19),(((20,26),25),27))))));

[Trees found in bootstrap replicate #681]
tree B_681.1 = [&U] [&W 1] (1,(2,3),((((((((4,13),6),23),14),(((5,12),9),29)),((21,22),32)),((8,19),(((20,26),25),27))),((7,28),((10,((17,31),24)),(((11,30),16),(15,18))))));

[Trees found in bootstrap replicate #682]
tree B_682.1 = [&U] [&W 1] (1,2,(3,((((((4,(6,13)),23),14),(((5,12),29),9)),((21,22),32)),((((7,28),(15,18)),((10,(17,(24,31))),((11,30),16))),((8,19),(((20,26),25),27))))));

[Trees found in bootstrap replicate #683]
tree B_683.1 = [&U] [&W 1] (1,2,(3,(((((((4,13),6),23),14),(((5,12),29),9)),((21,22),32)),((((7,28),((10,((17,24),31)),((11,30),16))),((8,19),(((20,26),25),27))),(15,18)))));

[Trees found in bootstrap replicate #684]
tree B_684.1 = [&U] [&W 1] (1,2,(3,(((((((4,13),6),23),14),(((5,12),29),9)),((21,22),32)),(((7,28),((8,19),((20,(25,26)),27))),(((10,((17,31),24)),((11,30),16)),(15,18))))));

[Trees found in bootstrap replicate #685]
tree B_685.1 = [&U] [&W 1] (1,(2,3),((((((((4,13),6),23),14),9),((5,12),29)),((21,22),32)),(((7,28),((8,19),((20,(25,26)),27))),(((10,((17,31),24)),((11,30),16)),(15,18)))));

[Trees found in bootstrap replicate #686]
tree B_686.1 = [&U] [&W 1] (1,2,(3,(((((((4,13),6),23),14),(((5,12),29),9)),((21,22),32)),((((7,28),((10,((17,31),24)),((11,30),16))),((8,19),(((20,26),25),27))),(15,18)))));

[Trees found in bootstrap replicate #687]
tree B_687.1 = [&U] [&W 1] (1,(2,3),(((((((4,13),6),23),14),(((5,12),9),29)),((21,22),32)),(((7,28),((10,((17,31),24)),(((11,30),16),(15,18)))),((8,19),(((20,25),26),27)))));

[Trees found in bootstrap replicate #688]
tree B_688.1 = [&U] [&W 1] (1,(2,3),(((((((4,(6,13)),23),14),(((5,12),9),29)),((21,22),32)),((8,19),(((20,26),25),27))),(((7,28),(15,18)),((10,((17,31),24)),((11,30),16)))));

[Trees found in bootstrap replicate #689]
tree B_689.1 = [&U] [&W 1] (1,(2,3),(((((((4,13),6),23),14),(((5,12),29),9)),((21,22),32)),((((7,28),(15,18)),((10,((17,31),24)),((11,30),16))),((8,19),((20,(25,26)),27)))));

[Trees found in bootstrap replicate #690]
tree B_690.1 = [&U] [&W 1] (1,2,(3,((((((((4,13),6),23),14),(9,29)),(5,12)),((21,22),32)),(((7,28),((10,((17,31),24)),(((11,30),16),(15,18)))),((8,19),((20,(25,26)),27))))));

[Trees found in bootstrap replicate #691]
tree B_691.1 = [&U] [&W 1] (1,2,(3,(((((((4,13),6),23),14),(((5,12),29),9)),((21,22),32)),(((7,28),(((10,((17,31),24)),((11,30),16)),(15,18))),((8,19),((20,(25,26)),27))))));

[Trees found in bootstrap replicate #692]
tree B_692.1 = [&U] [&W 1] (1,(2,3),(((((((4,13),6),23),14),(((5,12),9),29)),((21,22),32)),((((7,28),((10,((17,24),31)),((11,30),16))),(15,18)),((8,19),((20,(25,26)),27)))));

[Trees found in bootstrap replicate #693]
tree B_693.1 = [&U] [&W 1] (1,2,(3,(((((((4,13),6),23),14),(((5,12),9),29)),((21,22),32)),((((7,28),(15,18)),((10,((17,31),24)),((11,30),16))),((8,19),(((20,25),26),27))))));

[Trees found in bootstrap replicate #694]
tree B_694.1 = [&U] [&W 1] (1,2,(3,(((((((4,(6,13)),23),14),((5,12),29)),9),((21,22),32)),(((7,28),(((10,((17,24),31)),((11,30),16)),(15,18))),((8,19),(((20,26),25),27))))));

[Trees found in bootstrap replicate #695]
tree B_695.1 = [&U] [&W 1] (1,2,(3,(((((((4,13),6),23),14),(((5,12),9),29)),((21,22),32)),((((7,28),(15,18)),((10,(17,(24,31))),((11,30),16))),((8,19),(((20,26),25),27))))));

[Trees found in bootstrap replicate #696]
tree B_696.1 = [&U] [&W 1] (1,2,(3,(((((((4,13),6),23),14),(((5,12),9),29)),((21,22),32)),(((7,28),((((10,17),(24,31)),((11,30),16)),(15,18))),((8,19),(((20,25),26),27))))));

[Trees found in bootstrap replicate #697]
tree B_697.1 = [&U] [&W 1] (1,2,(3,(((((((4,13),6),23),14),(((5,12),29),9)),((21,22),32)),((((7,28),(15,18)),((8,19),(((20,26),25),27))),((10,((17,31),24)),((11,30),16))))));

[Trees found in bootstrap replicate #698]
tree B_698.1 = [&U] [&W 1] (1,2,(3,((((((((4,13),6),23),14),9),((5,12),29)),((21,22),32)),((((7,28),(15,18)),((10,((17,24),31)),((11,30),16))),((8,19),((20,(25,26)),27))))));

[Trees found in bootstrap replicate #699]
tree B_699.1 = [&U] [&W 1] (1,2,(3,(((((((4,13),6),23),14),(((5,12),9),29)),((21,22),32)),(((7,28),((10,(17,(24,31))),((11,30),16))),(((8,19),(((20,25),26),27)),(15,18))))));

[Trees found in bootstrap replicate #700]
tree B_700.1 = [&U] [&W 1] (1,2,(3,(((((((4,13),6),23),14),(((5,12),9),29)),((21,22),32)),((((7,28),((10,((17,24),31)),((11,30),16))),((8,19),((20,(25,26)),27))),(15,18)))));

[Trees found in bootstrap replicate #701]
tree B_701.1 = [&U] [&W 1] (1,2,(3,(((((((4,13),6),23),14),(((5,12),29),9)),((21,22),32)),((((7,28),(15,18)),((10,(17,(24,31))),((11,30),16))),((8,19),(((20,25),26),27))))));

[Trees found in bootstrap replicate #702]
tree B_702.1 = [&U] [&W 1] (1,2,(3,((((((4,13),6),23),14),(((5,12),9),29)),(((((7,28),(15,18)),((10,((17,31),24)),((11,30),16))),((8,19),((20,(25,26)),27))),((21,22),32)))));

[Trees found in bootstrap replicate #703]
tree B_703.1 = [&U] [&W 1] (1,2,(3,((((((4,13),6),23),14),(((5,12),9),29)),((((7,28),(((10,(17,(24,31))),((11,30),16)),(15,18))),((8,19),((20,(25,26)),27))),((21,22),32)))));

[Trees found in bootstrap replicate #704]
tree B_704.1 = [&U] [&W 1] (1,2,(3,(((((((4,13),6),23),14),(((5,12),9),29)),((21,22),32)),((((7,28),((10,((17,31),24)),((11,30),16))),(15,18)),((8,19),(((20,26),25),27))))));

[Trees found in bootstrap replicate #705]
tree B_705.1 = [&U] [&W 1] (1,2,(3,(((((((4,13),6),23),14),(((5,12),9),29)),((21,22),32)),((((7,28),(15,18)),(((10,17),(24,31)),((11,30),16))),((8,19),(((20,26),25),27))))));

[Trees found in bootstrap replicate #706]
tree B_706.1 = [&U] [&W 1] (1,(2,3),((((((4,(6,13)),23),14),((5,12),29)),9),((((7,28),(((10,((17,24),31)),((11,30),16)),(15,18))),((8,19),(((20,25),26),27))),((21,22),32))));

[Trees found in bootstrap replicate #707]
tree B_707.1 = [&U] [&W 1] (1,(2,3),((((((((4,13),6),23),14),9),((5,12),29)),((21,22),32)),((7,28),(((8,19),(((20,26),25),27)),(((10,((17,24),31)),((11,30),16)),(15,18))))));

[Trees found in bootstrap replicate #708]
tree B_708.1 = [&U] [&W 1] (1,2,(3,(((((((4,13),6),23),14),(((5,12),9),29)),((21,22),32)),((((7,28),((10,((17,31),24)),((11,30),16))),(15,18)),((8,19),(((20,26),25),27))))));

[Trees found in bootstrap replicate #709]
tree B_709.1 = [&U] [&W 1] (1,2,(3,((((((4,(6,13)),23),14),(((5,12),9),29)),((21,22),32)),((((7,28),((10,((17,31),24)),((11,30),16))),(15,18)),((8,19),((20,(25,26)),27))))));

[Trees found in bootstrap replicate #710]
tree B_710.1 = [&U] [&W 1] (1,2,(3,((((((4,13),6),23),14),(((5,12),9),29)),(((((7,28),(15,18)),((10,(17,(24,31))),((11,30),16))),((8,19),((20,(25,26)),27))),((21,22),32)))));

[Trees found in bootstrap replicate #711]
tree B_711.1 = [&U] [&W 1] (1,2,(3,(((((((4,13),6),23),14),(((5,12),9),29)),((21,22),32)),((((7,28),((8,19),(((20,25),26),27))),((10,(17,(24,31))),((11,30),16))),(15,18)))));

[Trees found in bootstrap replicate #712]
tree B_712.1 = [&U] [&W 1] (1,(2,3),((((((((4,13),6),23),14),((5,12),29)),9),((21,22),32)),(((7,28),((8,19),((20,(25,26)),27))),(((10,(17,24)),31),(((11,30),16),(15,18))))));

[Trees found in bootstrap replicate #713]
tree B_713.1 = [&U] [&W 1] (1,2,(3,(((((((4,13),6),23),14),(((5,12),9),29)),((21,22),32)),((((7,28),((10,(17,(24,31))),((11,30),16))),(15,18)),((8,19),(((20,25),26),27))))));

[Trees found in bootstrap replicate #714]
tree B_714.1 = [&U] [&W 1] (1,2,(3,(((((((4,13),6),23),14),(((5,12),29),9)),((21,22),32)),(((7,28),(((10,((17,31),24)),((11,30),16)),(15,18))),((8,19),(((20,26),25),27))))));

[Trees found in bootstrap replicate #715]
tree B_715.1 = [&U] [&W 1] (1,2,(3,((((((((4,13),6),23),14),9),((5,12),29)),((21,22),32)),(((7,28),(((10,((17,31),24)),((11,30),16)),(15,18))),((8,19),((20,(25,26)),27))))));

[Trees found in bootstrap replicate #716]
tree B_716.1 = [&U] [&W 1] (1,(2,3),(((((((4,13),6),23),14),(((5,12),9),29)),((21,22),32)),(((7,28),((8,19),(((20,26),25),27))),(((10,((17,24),31)),((11,30),16)),(15,18)))));

[Trees found in bootstrap replicate #717]
tree B_717.1 = [&U] [&W 1] (1,(2,3),((((((((4,13),6),23),14),9),((5,12),29)),((21,22),32)),(((7,28),(15,18)),(((8,19),(((20,26),25),27)),((10,((17,24),31)),((11,30),16))))));

[Trees found in bootstrap replicate #718]
tree B_718.1 = [&U] [&W 1] (1,2,(3,((((((4,(6,13)),23),14),(((5,12),9),29)),((21,22),32)),(((7,28),((8,19),(((20,25),26),27))),(((10,((17,31),24)),((11,30),16)),(15,18))))));

[Trees found in bootstrap replicate #719]
tree B_719.1 = [&U] [&W 1] (1,(2,3),(((((((4,(6,13)),23),14),((5,12),29)),9),((21,22),32)),(((7,28),((8,19),(((20,25),26),27))),(((10,((17,24),31)),((11,30),16)),(15,18)))));

[Trees found in bootstrap replicate #720]
tree B_720.1 = [&U] [&W 1] (1,(2,3),(((((((4,13),6),23),14),9),(((5,12),29),((21,22),32))),((((7,28),(15,18)),((((10,17),24),31),((11,30),16))),((8,19),((20,(25,26)),27)))));

[Trees found in bootstrap replicate #721]
tree B_721.1 = [&U] [&W 1] (1,2,(3,(((((((4,13),6),23),14),(((5,12),9),29)),((21,22),32)),(((7,28),((8,19),(((20,26),25),27))),(((10,((17,24),31)),((11,30),16)),(15,18))))));

[Trees found in bootstrap replicate #722]
tree B_722.1 = [&U] [&W 1] (1,(2,((((((((4,13),6),23),14),9),((5,12),29)),((21,22),32)),((((7,28),((10,(17,(24,31))),((11,30),16))),(15,18)),((8,19),(((20,26),25),27))))),3);

[Trees found in bootstrap replicate #723]
tree B_723.1 = [&U] [&W 1] (1,2,(3,(((((4,(6,13)),23),14),(((5,12),9),29)),((((7,28),((8,19),(((20,26),25),27))),(((10,((17,24),31)),(15,18)),((11,30),16))),((21,22),32)))));

[Trees found in bootstrap replicate #724]
tree B_724.1 = [&U] [&W 1] (1,2,(3,((((((((4,13),6),23),14),(((5,12),9),29)),((21,22),32)),((8,19),(((20,25),26),27))),(((7,28),(15,18)),((10,((17,31),24)),((11,30),16))))));

[Trees found in bootstrap replicate #725]
tree B_725.1 = [&U] [&W 1] (1,2,(3,((((((((4,13),6),23),14),((5,12),29)),9),((21,22),32)),((((7,28),((10,(17,(24,31))),((11,30),16))),(15,18)),((8,19),((20,(25,26)),27))))));

[Trees found in bootstrap replicate #726]
tree B_726.1 = [&U] [&W 1] (1,2,(3,(((((((4,13),6),23),14),(((5,12),29),9)),((21,22),32)),((((7,28),((8,19),(((20,26),25),27))),((10,(17,(24,31))),((11,30),16))),(15,18)))));

[Trees found in bootstrap replicate #727]
tree B_727.1 = [&U] [&W 1] (1,2,(3,((((((((4,13),6),23),14),(9,29)),(5,12)),((21,22),32)),((((7,28),(15,18)),((10,((17,31),24)),((11,30),16))),((8,19),((20,(25,26)),27))))));

[Trees found in bootstrap replicate #728]
tree B_728.1 = [&U] [&W 1] (1,2,(3,(((((((4,(6,13)),23),14),9),((5,12),29)),((21,22),32)),(((7,28),(((10,(17,(24,31))),((11,30),16)),(15,18))),((8,19),(((20,25),26),27))))));

[Trees found in bootstrap replicate #729]
tree B_729.1 = [&U] [&W 1] (1,(2,3),(((((((4,13),6),23),14),(((5,12),9),29)),((21,22),32)),((((7,28),(15,18)),((10,(17,(24,31))),((11,30),16))),((8,19),((20,(25,26)),27)))));

[Trees found in bootstrap replicate #730]
tree B_730.1 = [&U] [&W 1] (1,(2,3),(((((((4,13),6),23),14),(((5,12),29),9)),((21,22),32)),(((7,28),((8,19),(((20,26),25),27))),(((10,(17,(24,31))),((11,30),16)),(15,18)))));

[Trees found in bootstrap replicate #731]
tree B_731.1 = [&U] [&W 1] (1,2,(3,((((((((4,13),6),23),14),((5,12),29)),9),((21,22),32)),((((7,28),(((10,(17,24)),31),((11,30),16))),(15,18)),((8,19),(((20,26),25),27))))));

[Trees found in bootstrap replicate #732]
tree B_732.1 = [&U] [&W 1] (1,2,(3,(((((((4,13),6),23),14),(((5,12),29),9)),((21,22),32)),(((7,28),(((10,((17,31),24)),((11,30),16)),(15,18))),((8,19),(((20,26),25),27))))));

[Trees found in bootstrap replicate #733]
tree B_733.1 = [&U] [&W 1] (1,2,(3,((((((((4,13),6),23),14),((5,12),29)),9),((21,22),32)),(((7,28),(((10,((17,31),24)),((11,30),16)),(15,18))),((8,19),(((20,26),25),27))))));

[Trees found in bootstrap replicate #734]
tree B_734.1 = [&U] [&W 1] (1,2,(3,((((((((4,13),6),23),14),((5,12),29)),9),((21,22),32)),(((7,28),((8,19),(((20,26),25),27))),(((10,((17,24),31)),((11,30),16)),(15,18))))));

[Trees found in bootstrap replicate #735]
tree B_735.1 = [&U] [&W 1] (1,2,(3,(((((((4,13),6),23),14),(((5,12),9),29)),((21,22),32)),((((7,28),(15,18)),((10,(17,(24,31))),((11,30),16))),((8,19),(((20,25),26),27))))));

[Trees found in bootstrap replicate #736]
tree B_736.1 = [&U] [&W 1] (1,2,(3,(((((((4,13),6),23),14),(((5,12),9),29)),((21,22),32)),((((7,28),(15,18)),((10,((17,31),24)),((11,30),16))),((8,19),((20,(25,26)),27))))));

[Trees found in bootstrap replicate #737]
tree B_737.1 = [&U] [&W 1] (1,2,(3,(((((((4,13),6),23),14),(((5,12),9),29)),((21,22),32)),(((7,28),(((10,((17,31),24)),((11,30),16)),(15,18))),((8,19),(((20,26),25),27))))));

[Trees found in bootstrap replicate #738]
tree B_738.1 = [&U] [&W 1] (1,2,(3,((((((((4,13),6),23),14),((5,12),29)),9),((((7,28),((10,((17,24),31)),((11,30),16))),(15,18)),((8,19),((20,(25,26)),27)))),((21,22),32))));

[Trees found in bootstrap replicate #739]
tree B_739.1 = [&U] [&W 1] (1,(2,((((((((4,13),6),23),14),((5,12),29)),9),((21,22),32)),(((7,28),(((10,(17,(24,31))),((11,30),16)),(15,18))),((8,19),(((20,26),25),27))))),3);

[Trees found in bootstrap replicate #740]
tree B_740.1 = [&U] [&W 1] (1,2,(3,(((((((4,13),6),23),14),9),((5,12),29)),(((((7,28),((10,(17,(24,31))),((11,30),16))),(15,18)),((8,19),(((20,26),25),27))),((21,22),32)))));

[Trees found in bootstrap replicate #741]
tree B_741.1 = [&U] [&W 1] (1,(2,3),((((((((4,13),6),23),14),9),((5,12),29)),((21,22),32)),(((7,28),((8,19),((20,(25,26)),27))),(((10,((17,31),24)),((11,30),16)),(15,18)))));

[Trees found in bootstrap replicate #742]
tree B_742.1 = [&U] [&W 1] (1,2,(3,((((((((4,13),6),23),14),9),((5,12),29)),((21,22),32)),((((7,28),((10,(17,(24,31))),((11,30),16))),(15,18)),((8,19),((20,(25,26)),27))))));

[Trees found in bootstrap replicate #743]
tree B_743.1 = [&U] [&W 1] (1,(2,3),(((((((4,13),6),23),14),(((5,12),9),29)),((21,22),32)),(((7,28),(((8,19),((20,(25,26)),27)),((10,((17,24),31)),((11,30),16)))),(15,18))));

[Trees found in bootstrap replicate #744]
tree B_744.1 = [&U] [&W 1] (1,(2,(((((((4,13),6),23),14),9),((5,12),29)),((((7,28),(((10,((17,31),24)),((11,30),16)),(15,18))),((8,19),(((20,26),25),27))),((21,22),32)))),3);

[Trees found in bootstrap replicate #745]
tree B_745.1 = [&U] [&W 1] (1,2,(3,((((((((4,13),6),23),14),(((5,12),29),9)),((21,22),32)),((8,19),(((20,26),25),27))),(((7,28),(((10,17),(24,31)),((11,30),16))),(15,18)))));

[Trees found in bootstrap replicate #746]
tree B_746.1 = [&U] [&W 1] (1,2,(3,(((((((4,13),6),23),14),(((5,12),29),9)),((21,22),32)),(((7,28),((8,19),(((20,25),26),27))),(((10,((17,24),31)),((11,30),16)),(15,18))))));

[Trees found in bootstrap replicate #747]
tree B_747.1 = [&U] [&W 1] (1,(2,3),(((((((4,13),6),23),14),(((5,12),29),9)),((21,22),32)),(((7,28),((8,19),((20,(25,26)),27))),(((10,(17,(24,31))),((11,30),16)),(15,18)))));

[Trees found in bootstrap replicate #748]
tree B_748.1 = [&U] [&W 1] (1,2,(3,((((((((4,13),6),23),14),9),((5,12),29)),((21,22),32)),(((7,28),(((10,(17,(24,31))),((11,30),16)),(15,18))),((8,19),(((20,26),25),27))))));

[Trees found in bootstrap replicate #749]
tree B_749.1 = [&U] [&W 1] (1,(2,((((((4,(6,13)),23),14),(((5,12),9),29)),((21,22),32)),((((7,28),((10,(17,(24,31))),((11,30),16))),((8,19),((20,(25,26)),27))),(15,18)))),3);

[Trees found in bootstrap replicate #750]
tree B_750.1 = [&U] [&W 1] (1,(2,3),((((((((4,13),6),23),14),(((5,12),9),29)),((21,22),32)),((7,28),((8,19),(((20,26),25),27)))),(((10,(17,(24,31))),((11,30),16)),(15,18))));

[Trees found in bootstrap replicate #751]
tree B_751.1 = [&U] [&W 1] (1,2,(3,((((((((4,13),6),23),14),9),((5,12),29)),((21,22),32)),(((7,28),((8,19),(((20,26),25),27))),(((10,((17,24),31)),((11,30),16)),(15,18))))));

[Trees found in bootstrap replicate #752]
tree B_752.1 = [&U] [&W 1] (1,2,(3,(((((((4,(6,13)),23),14),((5,12),29)),9),((21,22),32)),(((7,28),((8,19),(((20,26),25),27))),((((10,17),(24,31)),((11,30),16)),(15,18))))));

[Trees found in bootstrap replicate #753]
tree B_753.1 = [&U] [&W 1] (1,(2,3),((((((4,(6,13)),23),14),(((5,12),9),29)),((21,22),32)),(((7,28),((8,19),((20,(25,26)),27))),((((10,(17,24)),31),((11,30),16)),(15,18)))));

[Trees found in bootstrap replicate #754]
tree B_754.1 = [&U] [&W 1] (1,2,(3,(((((((4,13),6),23),14),(((5,12),29),9)),(((7,28),((8,19),(((20,26),25),27))),(((10,((17,31),24)),((11,30),16)),(15,18)))),((21,22),32))));

[Trees found in bootstrap replicate #755]
tree B_755.1 = [&U] [&W 1] (1,(2,(((((((4,13),6),23),14),(((5,12),9),29)),((21,22),32)),(((7,28),(((10,((17,31),24)),((11,30),16)),(15,18))),((8,19),(((20,26),25),27))))),3);

[Trees found in bootstrap replicate #756]
tree B_756.1 = [&U] [&W 1] (1,2,(3,((((((((4,13),6),23),14),(((5,12),9),29)),((21,22),32)),((8,19),((20,(25,26)),27))),((7,28),(((10,((17,31),24)),((11,30),16)),(15,18))))));

[Trees found in bootstrap replicate #757]
tree B_757.1 = [&U] [&W 1] (1,2,(3,(((((((4,13),6),23),14),(((5,12),29),9)),((21,22),32)),((((7,28),(15,18)),((10,(17,(24,31))),((11,30),16))),((8,19),((20,(25,26)),27))))));

[Trees found in bootstrap replicate #758]
tree B_758.1 = [&U] [&W 1] (1,(2,3),((((((((4,13),6),23),14),((5,12),29)),9),((21,22),32)),((((7,28),((10,(17,(24,31))),((11,30),16))),((8,19),(((20,25),26),27))),(15,18))));

[Trees found in bootstrap replicate #759]
tree B_759.1 = [&U] [&W 1] (1,2,(3,((((((4,13),6),23),14),(((5,12),9),29)),((((7,28),((8,19),(((20,26),25),27))),(((10,((17,31),24)),((11,30),16)),(15,18))),((21,22),32)))));

[Trees found in bootstrap replicate #760]
tree B_760.1 = [&U] [&W 1] (1,2,(3,((((((4,13),6),23),14),((((7,28),((8,19),(((20,25),26),27))),(((10,(17,(24,31))),((11,30),16)),(15,18))),((21,22),32))),(((5,12),9),29))));

[Trees found in bootstrap replicate #761]
tree B_761.1 = [&U] [&W 1] (1,2,(3,(((((((4,13),6),23),14),(((5,12),9),29)),((21,22),32)),(((7,28),((8,19),(((20,25),26),27))),(((10,(17,(24,31))),((11,30),16)),(15,18))))));

[Trees found in bootstrap replicate #762]
tree B_762.1 = [&U] [&W 1] (1,2,(3,((((((4,13),6),23),14),(((5,12),29),9)),((((7,28),((8,19),((20,(25,26)),27))),(((10,((17,24),31)),((11,30),16)),(15,18))),((21,22),32)))));

[Trees found in bootstrap replicate #763]
tree B_763.1 = [&U] [&W 1] (1,2,(3,(((((((4,13),6),23),14),(((5,12),9),29)),((21,22),32)),((((7,28),(15,18)),((10,((17,31),24)),((11,30),16))),((8,19),((20,(25,26)),27))))));

[Trees found in bootstrap replicate #764]
tree B_764.1 = [&U] [&W 1] (1,2,(3,((((((((4,13),6),23),14),9),((5,12),29)),((21,22),32)),(((7,28),((8,19),((20,(25,26)),27))),(((10,(17,(24,31))),((11,30),16)),(15,18))))));

[Trees found in bootstrap replicate #765]
tree B_765.1 = [&U] [&W 1] (1,(2,3),(((((((4,13),6),23),14),((21,22),32)),(((5,12),9),29)),(((7,28),(((10,((17,24),31)),((11,30),16)),(15,18))),((8,19),(((20,26),25),27)))));

[Trees found in bootstrap replicate #766]
tree B_766.1 = [&U] [&W 1] (1,2,(3,((((((((4,13),6),23),14),(((5,12),9),29)),((21,22),32)),((8,19),((20,(25,26)),27))),((7,28),(((10,((17,24),31)),((11,30),16)),(15,18))))));

[Trees found in bootstrap replicate #767]
tree B_767.1 = [&U] [&W 1] (1,(2,3),((((((((4,13),6),23),14),9),((5,12),29)),((21,22),32)),((((7,28),((10,(17,(24,31))),((11,30),16))),(15,18)),((8,19),(((20,26),25),27)))));

[Trees found in bootstrap replicate #768]
tree B_768.1 = [&U] [&W 1] (1,(2,3),(((((((4,13),6),23),14),(((5,12),9),29)),((21,22),32)),((((7,28),((10,((17,31),24)),((11,30),16))),(15,18)),((8,19),(((20,25),26),27)))));

[Trees found in bootstrap replicate #769]
tree B_769.1 = [&U] [&W 1] (1,2,(3,((((((((4,13),6),23),14),(((5,12),9),29)),((21,22),32)),(((8,19),(((20,26),25),27)),(((10,(17,(24,31))),((11,30),16)),(15,18)))),(7,28))));

[Trees found in bootstrap replicate #770]
tree B_770.1 = [&U] [&W 1] (1,2,(3,((((((((4,13),6),23),14),9),((5,12),29)),((21,22),32)),(((7,28),((10,((17,31),24)),(((11,30),16),(15,18)))),((8,19),((20,(25,26)),27))))));

[Trees found in bootstrap replicate #771]
tree B_771.1 = [&U] [&W 1] (1,(2,3),(((((((4,13),6),23),14),9),((5,12),29)),((((7,28),((8,19),((20,(25,26)),27))),(((10,((17,31),24)),((11,30),16)),(15,18))),((21,22),32))));

[Trees found in bootstrap replicate #772]
tree B_772.1 = [&U] [&W 1] (1,2,(3,(((((((4,13),6),23),14),(((5,12),9),29)),((21,22),32)),((((7,28),((10,((17,24),31)),((11,30),16))),(15,18)),((8,19),((20,(25,26)),27))))));

[Trees found in bootstrap replicate #773]
tree B_773.1 = [&U] [&W 1] (1,(2,3),(((((4,(6,13)),23),14),(((5,12),9),29)),((((7,28),((8,19),(((20,26),25),27))),(((10,((17,31),24)),((11,30),16)),(15,18))),((21,22),32))));

[Trees found in bootstrap replicate #774]
tree B_774.1 = [&U] [&W 1] (1,2,(3,(((((((4,13),6),23),14),(((5,12),9),29)),((21,22),32)),((((7,28),((8,19),(((20,26),25),27))),((10,(17,(24,31))),((11,30),16))),(15,18)))));

[Trees found in bootstrap replicate #775]
tree B_775.1 = [&U] [&W 1] (1,2,(3,(((((((4,13),6),23),14),(((5,12),9),29)),((21,22),32)),(((7,28),((10,(17,(24,31))),(((11,30),16),(15,18)))),((8,19),(((20,25),26),27))))));

[Trees found in bootstrap replicate #776]
tree B_776.1 = [&U] [&W 1] (1,2,(3,(((((((4,13),6),23),14),(((5,12),9),29)),((21,22),32)),((((7,28),(15,18)),((10,(17,(24,31))),((11,30),16))),((8,19),(((20,26),25),27))))));

[Trees found in bootstrap replicate #777]
tree B_777.1 = [&U] [&W 1] (1,2,(3,(((((((4,13),6),23),14),(((5,12),9),29)),((21,22),32)),((((7,28),((8,19),((20,(25,26)),27))),((10,(17,(24,31))),((11,30),16))),(15,18)))));

[Trees found in bootstrap replicate #778]
tree B_778.1 = [&U] [&W 1] (1,2,(3,(((((((4,13),6),23),14),(((5,12),9),29)),((21,22),32)),(((7,28),((8,19),((20,(25,26)),27))),(((10,((17,31),24)),((11,30),16)),(15,18))))));

[Trees found in bootstrap replicate #779]
tree B_779.1 = [&U] [&W 1] (1,2,(3,(((((((4,13),6),23),14),(((5,12),9),29)),((21,22),32)),((((7,28),((10,((17,24),31)),((11,30),16))),(15,18)),((8,19),((20,(25,26)),27))))));

[Trees found in bootstrap replicate #780]
tree B_780.1 = [&U] [&W 1] (1,(2,(((((((4,13),6),23),14),(((5,12),9),29)),((21,22),32)),((((7,28),(15,18)),((10,(17,(24,31))),((11,30),16))),((8,19),(((20,26),25),27))))),3);

[Trees found in bootstrap replicate #781]
tree B_781.1 = [&U] [&W 1] (1,2,(3,((((((((4,13),6),23),14),(((5,12),9),29)),((21,22),32)),((8,19),((20,(25,26)),27))),(((7,28),(15,18)),((10,(17,(24,31))),((11,30),16))))));

[Trees found in bootstrap replicate #782]
tree B_782.1 = [&U] [&W 1] (1,2,(3,(((((((4,13),6),23),14),(((5,12),9),29)),((21,22),32)),((((7,28),((10,((17,24),31)),((11,30),16))),(15,18)),((8,19),((20,(25,26)),27))))));

[Trees found in bootstrap replicate #783]
tree B_783.1 = [&U] [&W 1] (1,2,(3,((((((((4,13),6),23),14),9),((5,12),29)),((21,22),32)),(((7,28),((10,((17,24),31)),((11,30),16))),(((8,19),(((20,25),26),27)),(15,18))))));

[Trees found in bootstrap replicate #784]
tree B_784.1 = [&U] [&W 1] (1,(2,3),((((((((4,13),6),23),14),9),((5,12),29)),((21,22),32)),(((7,28),(((10,((17,31),24)),((11,30),16)),(15,18))),((8,19),(((20,25),26),27)))));

[Trees found in bootstrap replicate #785]
tree B_785.1 = [&U] [&W 1] (1,(2,3),((((((((4,13),6),23),14),(9,29)),(5,12)),((21,22),32)),(((7,28),(((10,((17,31),24)),((11,30),16)),(15,18))),((8,19),(((20,26),25),27)))));

[Trees found in bootstrap replicate #786]
tree B_786.1 = [&U] [&W 1] (1,2,(3,(((((((4,13),6),23),14),(((5,12),9),29)),((21,22),32)),((((7,28),((10,(17,(24,31))),((11,30),16))),(15,18)),((8,19),((20,(25,26)),27))))));

[Trees found in bootstrap replicate #787]
tree B_787.1 = [&U] [&W 1] (1,(2,3),((((((4,(6,13)),23),14),(((5,12),9),29)),((21,22),32)),((((7,28),(15,18)),((8,19),(((20,25),26),27))),(((10,17),(24,31)),((11,30),16)))));

[Trees found in bootstrap replicate #788]
tree B_788.1 = [&U] [&W 1] (1,(2,3),(((((((((4,13),6),23),14),(((5,12),9),29)),((21,22),32)),((8,19),(((20,26),25),27))),(((10,((17,24),31)),((11,30),16)),(15,18))),(7,28)));

[Trees found in bootstrap replicate #789]
tree B_789.1 = [&U] [&W 1] (1,2,(3,((((((((4,13),6),23),14),9),((5,12),29)),((21,22),32)),((((7,28),((10,((17,31),24)),((11,30),16))),((8,19),(((20,26),25),27))),(15,18)))));

[Trees found in bootstrap replicate #790]
tree B_790.1 = [&U] [&W 1] (1,2,(3,((((((((4,13),6),23),14),9),((5,12),29)),((21,22),32)),((((7,28),((8,19),((20,(25,26)),27))),((10,((17,24),31)),((11,30),16))),(15,18)))));

[Trees found in bootstrap replicate #791]
tree B_791.1 = [&U] [&W 1] (1,(2,3),(((((((4,13),6),23),14),(((5,12),9),29)),((21,22),32)),(((7,28),((8,19),((20,(25,26)),27))),(((10,((17,31),24)),((11,30),16)),(15,18)))));

[Trees found in bootstrap replicate #792]
tree B_792.1 = [&U] [&W 1] (1,2,(3,((((((4,13),6),23),14),(((5,12),9),29)),((((7,28),((8,19),(((20,26),25),27))),(((10,(17,(24,31))),((11,30),16)),(15,18))),((21,22),32)))));

[Trees found in bootstrap replicate #793]
tree B_793.1 = [&U] [&W 1] (1,(2,3),(((((((4,13),6),23),14),(((5,12),29),9)),((21,22),32)),((((7,28),(15,18)),((10,((17,31),24)),((11,30),16))),((8,19),((20,(25,26)),27)))));

[Trees found in bootstrap replicate #794]
tree B_794.1 = [&U] [&W 1] (1,2,(3,((((((4,(6,13)),23),14),(((5,12),9),29)),((21,22),32)),(((7,28),(((10,((17,24),31)),((11,30),16)),(15,18))),((8,19),((20,(25,26)),27))))));

[Trees found in bootstrap replicate #795]
tree B_795.1 = [&U] [&W 1] (1,2,(3,((((((((4,13),6),23),14),9),((5,12),29)),((21,22),32)),((7,28),((((8,19),((20,(25,26)),27)),(15,18)),((10,((17,31),24)),((11,30),16)))))));

[Trees found in bootstrap replicate #796]
tree B_796.1 = [&U] [&W 1] (1,2,(3,(((((((4,(6,13)),23),14),(((5,12),29),9)),((21,22),32)),((7,28),((8,19),(((20,26),25),27)))),((10,((17,31),24)),(((11,30),16),(15,18))))));

[Trees found in bootstrap replicate #797]
tree B_797.1 = [&U] [&W 1] (1,2,(3,((((((((4,13),6),23),14),9),((5,12),29)),((21,22),32)),((((7,28),((10,((17,24),31)),((11,30),16))),(15,18)),((8,19),(((20,25),26),27))))));

[Trees found in bootstrap replicate #798]
tree B_798.1 = [&U] [&W 1] (1,(2,3),(((((((4,13),6),23),14),(((5,12),9),29)),((21,22),32)),(((7,28),(((10,((17,24),31)),((11,30),16)),(15,18))),((8,19),((20,(25,26)),27)))));

[Trees found in bootstrap replicate #799]
tree B_799.1 = [&U] [&W 1] (1,2,(3,((((((((4,13),6),23),14),9),((5,12),29)),((21,22),32)),((((7,28),((8,19),(((20,26),25),27))),((10,(17,(24,31))),((11,30),16))),(15,18)))));

[Trees found in bootstrap replicate #800]
tree B_800.1 = [&U] [&W 1] (1,2,(3,((((((((4,13),6),23),14),(((5,12),9),29)),((21,22),32)),(((7,28),((10,(17,(24,31))),((11,30),16))),((8,19),((20,(25,26)),27)))),(15,18))));

[Trees found in bootstrap replicate #801]
tree B_801.1 = [&U] [&W 1] (1,2,(3,((((((((4,13),6),23),14),(((5,12),29),9)),((21,22),32)),((8,19),(((20,25),26),27))),(((7,28),(15,18)),((10,(17,(24,31))),((11,30),16))))));

[Trees found in bootstrap replicate #802]
tree B_802.1 = [&U] [&W 1] (1,(2,3),((((((((4,13),6),23),14),(((5,12),9),29)),((21,22),32)),((8,19),(((20,26),25),27))),((7,28),((10,((17,24),31)),(((11,30),16),(15,18))))));

[Trees found in bootstrap replicate #803]
tree B_803.1 = [&U] [&W 1] (1,(2,3),(((((((4,13),6),23),14),(((5,12),9),29)),((21,22),32)),(((7,28),((8,19),(((20,26),25),27))),(((10,((17,31),24)),((11,30),16)),(15,18)))));

[Trees found in bootstrap replicate #804]
tree B_804.1 = [&U] [&W 1] (1,2,(3,(((((((4,13),6),23),14),9),((((7,28),((8,19),((20,(25,26)),27))),(((10,((17,24),31)),((11,30),16)),(15,18))),((21,22),32))),((5,12),29))));

[Trees found in bootstrap replicate #805]
tree B_805.1 = [&U] [&W 1] (1,2,(3,(((((((4,13),6),23),14),(((5,12),9),29)),((21,22),32)),((((7,28),(15,18)),((10,(17,(24,31))),((11,30),16))),((8,19),(((20,26),25),27))))));

[Trees found in bootstrap replicate #806]
tree B_806.1 = [&U] [&W 1] (1,(2,3),(((((((4,13),6),23),14),(((5,12),9),29)),((21,22),32)),(((7,28),((8,19),(((20,26),25),27))),(((10,((17,31),24)),((11,30),16)),(15,18)))));

[Trees found in bootstrap replicate #807]
tree B_807.1 = [&U] [&W 1] (1,2,(3,((((((((4,13),6),23),14),((5,12),29)),9),((21,22),32)),(((7,28),(((10,((17,24),31)),((11,30),16)),(15,18))),((8,19),(((20,26),25),27))))));

[Trees found in bootstrap replicate #808]
tree B_808.1 = [&U] [&W 1] (1,2,(3,(((((((4,13),6),23),14),(((5,12),9),29)),((21,22),32)),((((7,28),(15,18)),((10,((17,31),24)),((11,30),16))),((8,19),(((20,25),26),27))))));

[Trees found in bootstrap replicate #809]
tree B_809.1 = [&U] [&W 1] (1,2,(3,(((((((4,13),6),23),14),9),((5,12),29)),((((7,28),(((10,(17,(24,31))),((11,30),16)),(15,18))),((8,19),((20,(25,26)),27))),((21,22),32)))));

[Trees found in bootstrap replicate #810]
tree B_810.1 = [&U] [&W 1] (1,(2,3),((((((((4,13),6),23),14),9),((5,12),29)),((21,22),32)),(((7,28),((8,19),((20,(25,26)),27))),(((10,((17,24),31)),((11,30),16)),(15,18)))));

[Trees found in bootstrap replicate #811]
tree B_811.1 = [&U] [&W 1] (1,2,(3,((((((((4,13),6),23),14),9),((5,12),29)),((21,22),32)),((((7,28),((8,19),(((20,26),25),27))),((10,((17,24),31)),((11,30),16))),(15,18)))));

[Trees found in bootstrap replicate #812]
tree B_812.1 = [&U] [&W 1] (1,(2,((((((((4,13),6),23),14),(((5,12),9),29)),((21,22),32)),((8,19),((20,(25,26)),27))),(((7,28),(15,18)),(((10,(17,31)),24),((11,30),16))))),3);

[Trees found in bootstrap replicate #813]
tree B_813.1 = [&U] [&W 1] (1,(2,(((((((4,13),6),23),14),(((5,12),9),29)),((21,22),32)),(((7,28),((8,19),(((20,26),25),27))),(((10,((17,24),31)),((11,30),16)),(15,18))))),3);

[Trees found in bootstrap replicate #814]
tree B_814.1 = [&U] [&W 1] (1,(2,3),(((((((4,13),6),23),14),(((5,12),9),29)),((21,22),32)),((((7,28),((10,((17,31),24)),((11,30),16))),(15,18)),((8,19),(((20,26),25),27)))));

[Trees found in bootstrap replicate #815]
tree B_815.1 = [&U] [&W 1] (1,(2,3),(((((((4,13),6),23),14),9),(((5,12),((21,22),32)),29)),(((7,28),((8,19),((20,(25,26)),27))),(((10,(17,(24,31))),((11,30),16)),(15,18)))));

[Trees found in bootstrap replicate #816]
tree B_816.1 = [&U] [&W 1] (1,2,(3,(((((((4,13),6),23),14),(((5,12),9),29)),((21,22),32)),((((7,28),((8,19),(((20,26),25),27))),((10,((17,24),31)),((11,30),16))),(15,18)))));

[Trees found in bootstrap replicate #817]
tree B_817.1 = [&U] [&W 1] (1,(2,3),((((((4,(6,13)),23),14),(((5,12),9),29)),((((7,28),(15,18)),((10,(17,(24,31))),((11,30),16))),((8,19),(((20,26),25),27)))),((21,22),32)));

[Trees found in bootstrap replicate #818]
tree B_818.1 = [&U] [&W 1] (1,(2,3),(((((((4,13),6),23),14),(((5,12),29),9)),((21,22),32)),(((7,28),((8,19),(((20,25),26),27))),(((10,((17,24),31)),((11,30),16)),(15,18)))));

[Trees found in bootstrap replicate #819]
tree B_819.1 = [&U] [&W 1] (1,2,(3,(((((((((4,13),6),23),14),((5,12),29)),9),((21,22),32)),((8,19),((20,(25,26)),27))),((7,28),((10,((17,31),24)),(((11,30),16),(15,18)))))));

[Trees found in bootstrap replicate #820]
tree B_820.1 = [&U] [&W 1] (1,2,(3,((((((4,(6,13)),23),14),(((5,12),9),29)),((21,22),32)),((((7,28),(15,18)),((10,((17,31),24)),((11,30),16))),((8,19),((20,(25,26)),27))))));

[Trees found in bootstrap replicate #821]
tree B_821.1 = [&U] [&W 1] (1,2,(3,((((((4,13),6),23),14),(((5,12),9),29)),((((7,28),((((10,17),(24,31)),((11,30),16)),(15,18))),((8,19),(((20,26),25),27))),((21,22),32)))));

[Trees found in bootstrap replicate #822]
tree B_822.1 = [&U] [&W 1] (1,2,(3,((((((4,(6,13)),23),14),(((5,12),29),9)),((21,22),32)),(((7,28),((8,19),(((20,26),25),27))),(((10,((17,24),31)),((11,30),16)),(15,18))))));

[Trees found in bootstrap replicate #823]
tree B_823.1 = [&U] [&W 1] (1,2,(3,(((((((4,13),6),23),14),(((5,12),9),29)),((21,22),32)),(((7,28),((8,19),((20,(25,26)),27))),(((10,(17,(24,31))),((11,30),16)),(15,18))))));

[Trees found in bootstrap replicate #824]
tree B_824.1 = [&U] [&W 1] (1,2,(3,((((((4,13),6),23),14),(((5,12),9),29)),((((7,28),((8,19),(((20,26),25),27))),(((10,((17,31),24)),((11,30),16)),(15,18))),((21,22),32)))));

[Trees found in bootstrap replicate #825]
tree B_825.1 = [&U] [&W 1] (1,2,(3,(((((((4,13),6),23),14),(((5,12),9),29)),((21,22),32)),(((7,28),((8,19),(((20,25),26),27))),(((10,(17,(24,31))),((11,30),16)),(15,18))))));

[Trees found in bootstrap replicate #826]
tree B_826.1 = [&U] [&W 1] (1,(2,3),((((((((4,13),6),23),14),9),((5,12),29)),((21,22),32)),((((7,28),(15,18)),((10,((17,31),24)),((11,30),16))),((8,19),(((20,25),26),27)))));

[Trees found in bootstrap replicate #827]
tree B_827.1 = [&U] [&W 1] (1,2,(3,(((((((4,13),6),23),14),(((5,12),9),29)),((21,22),32)),((((7,28),(15,18)),((10,((17,31),24)),((11,30),16))),((8,19),(((20,25),26),27))))));

[Trees found in bootstrap replicate #828]
tree B_828.1 = [&U] [&W 1] (1,2,(3,(((((((((4,13),6),23),14),((5,12),29)),9),((21,22),32)),((8,19),(((20,26),25),27))),((7,28),(((10,(17,(24,31))),((11,30),16)),(15,18))))));

[Trees found in bootstrap replicate #829]
tree B_829.1 = [&U] [&W 1] (1,(2,3),(((((((4,13),6),23),14),(((5,12),9),29)),((21,22),32)),(((7,28),(((10,((17,31),24)),((11,30),16)),(15,18))),((8,19),(((20,26),25),27)))));

[Trees found in bootstrap replicate #830]
tree B_830.1 = [&U] [&W 1] (1,(2,(((((((4,13),6),23),14),(((5,12),29),9)),((21,22),32)),((((7,28),(15,18)),((10,(17,(24,31))),((11,30),16))),((8,19),(((20,26),25),27))))),3);

[Trees found in bootstrap replicate #831]
tree B_831.1 = [&U] [&W 1] (1,2,(3,((((((4,(6,13)),23),14),9),((5,12),29)),((((7,28),((10,(17,(24,31))),(((11,30),16),(15,18)))),((8,19),(((20,26),25),27))),((21,22),32)))));

[Trees found in bootstrap replicate #832]
tree B_832.1 = [&U] [&W 1] (1,2,(3,((((((((4,13),6),23),14),(9,29)),(5,12)),((21,22),32)),(((7,28),((10,(17,(24,31))),(((11,30),16),(15,18)))),((8,19),(((20,25),26),27))))));

[Trees found in bootstrap replicate #833]
tree B_833.1 = [&U] [&W 1] (1,2,(3,((((((4,(6,13)),23),14),(((5,12),29),9)),((21,22),32)),(((7,28),((8,19),((20,(25,26)),27))),(((10,(17,(24,31))),((11,30),16)),(15,18))))));

[Trees found in bootstrap replicate #834]
tree B_834.1 = [&U] [&W 1] (1,2,(3,((((((((4,13),6),23),14),9),((5,12),29)),((21,22),32)),((((7,28),(15,18)),((10,((17,31),24)),((11,30),16))),((8,19),(((20,26),25),27))))));

[Trees found in bootstrap replicate #835]
tree B_835.1 = [&U] [&W 1] (1,2,(3,(((((((4,13),6),23),14),(((5,12),9),29)),((21,22),32)),(((7,28),((8,19),((20,(25,26)),27))),((((10,(17,24)),31),((11,30),16)),(15,18))))));

[Trees found in bootstrap replicate #836]
tree B_836.1 = [&U] [&W 1] (1,(2,(((((((4,13),6),23),14),(((5,12),9),29)),((21,22),32)),(((((7,28),(15,18)),((11,30),16)),(10,((17,31),24))),((8,19),(((20,25),26),27))))),3);

[Trees found in bootstrap replicate #837]
tree B_837.1 = [&U] [&W 1] (1,2,(3,(((((((4,13),6),23),14),(((5,12),9),29)),((21,22),32)),((((7,28),((10,((17,24),31)),((11,30),16))),(15,18)),((8,19),((20,(25,26)),27))))));

[Trees found in bootstrap replicate #838]
tree B_838.1 = [&U] [&W 1] (1,2,(3,((((((((4,13),6),23),14),9),((5,12),29)),((21,22),32)),(((7,28),((8,19),(((20,25),26),27))),(((10,((17,24),31)),((11,30),16)),(15,18))))));

[Trees found in bootstrap replicate #839]
tree B_839.1 = [&U] [&W 1] (1,2,(3,((((((((4,13),6),23),14),((5,12),29)),9),((21,22),32)),(((7,28),((10,((17,24),31)),(((11,30),16),(15,18)))),((8,19),((20,(25,26)),27))))));

[Trees found in bootstrap replicate #840]
tree B_840.1 = [&U] [&W 1] (1,2,(3,((((((((4,13),6),23),14),(((5,12),9),29)),((21,22),32)),((8,19),(((20,26),25),27))),(((7,28),(15,18)),(((10,(17,24)),31),((11,30),16))))));

[Trees found in bootstrap replicate #841]
tree B_841.1 = [&U] [&W 1] (1,(2,3),(((((((4,13),6),23),14),(((5,12),9),29)),((21,22),32)),(((7,28),((8,19),((20,(25,26)),27))),(((10,((17,31),24)),((11,30),16)),(15,18)))));

[Trees found in bootstrap replicate #842]
tree B_842.1 = [&U] [&W 1] (1,2,(3,(((((((4,13),6),23),14),(((5,12),29),9)),((21,22),32)),(((7,28),((8,19),((20,(25,26)),27))),(((10,((17,31),24)),((11,30),16)),(15,18))))));

[Trees found in bootstrap replicate #843]
tree B_843.1 = [&U] [&W 1] (1,2,(3,((((((4,(6,13)),23),14),(((5,12),29),9)),((21,22),32)),((((7,28),(15,18)),((10,(17,(24,31))),((11,30),16))),((8,19),(((20,25),26),27))))));

[Trees found in bootstrap replicate #844]
tree B_844.1 = [&U] [&W 1] (1,2,(3,((((((((4,13),6),23),14),(((5,12),29),9)),((21,22),32)),((8,19),(((20,25),26),27))),(((7,28),((10,(17,(24,31))),((11,30),16))),(15,18)))));

[Trees found in bootstrap replicate #845]
tree B_845.1 = [&U] [&W 1] (1,2,(3,((((((((4,13),6),23),14),((5,12),29)),9),((21,22),32)),(((7,28),(((10,(17,(24,31))),((11,30),16)),(15,18))),((8,19),(((20,26),25),27))))));

[Trees found in bootstrap replicate #846]
tree B_846.1 = [&U] [&W 1] (1,2,(3,((((((((4,13),6),23),14),9),((5,12),29)),((21,22),32)),(((7,28),(((10,((17,31),24)),((11,30),16)),(15,18))),((8,19),((20,(25,26)),27))))));

[Trees found in bootstrap replicate #847]
tree B_847.1 = [&U] [&W 1] (1,2,(3,((((((((4,13),6),23),14),((5,12),29)),9),((21,22),32)),(((7,28),((8,19),(((20,26),25),27))),(((10,((17,24),31)),((11,30),16)),(15,18))))));

[Trees found in bootstrap replicate #848]
tree B_848.1 = [&U] [&W 1] (1,2,(3,(((((((4,13),6),23),14),(((5,12),9),29)),((21,22),32)),((((7,28),((10,((17,31),24)),((11,30),16))),(15,18)),((8,19),(((20,26),25),27))))));

[Trees found in bootstrap replicate #849]
tree B_849.1 = [&U] [&W 1] (1,2,(3,(((((((4,13),6),23),14),(((5,12),9),29)),((21,22),32)),((((7,28),(15,18)),((10,((17,24),31)),((11,30),16))),((8,19),((20,(25,26)),27))))));

[Trees found in bootstrap replicate #850]
tree B_850.1 = [&U] [&W 1] (1,2,(3,(((((((4,13),6),23),14),9),((5,12),29)),(((((7,28),((10,((17,24),31)),((11,30),16))),(15,18)),((8,19),(((20,26),25),27))),((21,22),32)))));

[Trees found in bootstrap replicate #851]
tree B_851.1 = [&U] [&W 1] (1,(2,(((((((((4,13),6),23),14),((5,12),29)),9),((21,22),32)),((8,19),(((20,26),25),27))),((7,28),((((10,17),(24,31)),(15,18)),((11,30),16))))),3);

[Trees found in bootstrap replicate #852]
tree B_852.1 = [&U] [&W 1] (1,(2,3),(((((((4,13),6),23),14),(((5,12),9),29)),((21,22),32)),((((7,28),((10,((17,31),24)),((11,30),16))),(15,18)),((8,19),(((20,26),25),27)))));

[Trees found in bootstrap replicate #853]
tree B_853.1 = [&U] [&W 1] (1,2,(3,((((((((4,13),6),23),14),((5,12),29)),9),((21,22),32)),(((7,28),((8,19),(((20,25),26),27))),(((10,(17,(24,31))),((11,30),16)),(15,18))))));

[Trees found in bootstrap replicate #854]
tree B_854.1 = [&U] [&W 1] (1,(2,3),(((((((4,13),6),23),14),(((5,12),9),29)),((21,22),32)),(((7,28),((8,19),(((20,26),25),27))),(((10,((17,31),24)),((11,30),16)),(15,18)))));

[Trees found in bootstrap replicate #855]
tree B_855.1 = [&U] [&W 1] (1,(2,(((((((4,13),6),23),14),9),((5,12),29)),((((7,28),((8,19),((20,(25,26)),27))),(((10,((17,24),31)),((11,30),16)),(15,18))),((21,22),32)))),3);

[Trees found in bootstrap replicate #856]
tree B_856.1 = [&U] [&W 1] (1,2,(3,((((((((4,13),6),23),14),((5,12),29)),9),((21,22),32)),(((7,28),(((10,((17,31),24)),((11,30),16)),(15,18))),((8,19),(((20,26),25),27))))));

[Trees found in bootstrap replicate #857]
tree B_857.1 = [&U] [&W 1] (1,2,(3,(((((((((4,13),6),23),14),(((5,12),9),29)),((21,22),32)),((8,19),(((20,26),25),27))),(((10,(17,(24,31))),(15,18)),((11,30),16))),(7,28))));

[Trees found in bootstrap replicate #858]
tree B_858.1 = [&U] [&W 1] (1,2,(3,((((((((4,13),6),23),14),9),((((7,28),(((10,((17,31),24)),((11,30),16)),(15,18))),((8,19),(((20,26),25),27))),((21,22),32))),29),(5,12))));

[Trees found in bootstrap replicate #859]
tree B_859.1 = [&U] [&W 1] (1,2,(3,((((((((4,13),6),23),14),((5,12),29)),9),((21,22),32)),((((7,28),(15,18)),((10,(17,(24,31))),((11,30),16))),((8,19),((20,(25,26)),27))))));

[Trees found in bootstrap replicate #860]
tree B_860.1 = [&U] [&W 1] (1,(2,3),((((((4,13),6),23),14),(((5,12),29),9)),((((7,28),(((10,(17,(24,31))),((11,30),16)),(15,18))),((8,19),(((20,25),26),27))),((21,22),32))));

[Trees found in bootstrap replicate #861]
tree B_861.1 = [&U] [&W 1] (1,2,(3,(((((((4,13),6),23),14),(((5,12),29),9)),((21,22),32)),(((7,28),((8,19),((20,(25,26)),27))),(((10,((17,24),31)),((11,30),16)),(15,18))))));

[Trees found in bootstrap replicate #862]
tree B_862.1 = [&U] [&W 1] (1,2,(3,(((((((4,13),6),23),14),(((5,12),9),29)),((21,22),32)),((((7,28),(15,18)),((10,(17,(24,31))),((11,30),16))),((8,19),(((20,26),25),27))))));

[Trees found in bootstrap replicate #863]
tree B_863.1 = [&U] [&W 1] (1,2,(3,((((((((4,13),6),23),14),9),((5,12),29)),((21,22),32)),((((7,28),(15,18)),((10,((17,31),24)),((11,30),16))),((8,19),(((20,26),25),27))))));

[Trees found in bootstrap replicate #864]
tree B_864.1 = [&U] [&W 1] (1,2,(3,(((((((4,13),6),23),14),9),((5,12),29)),((((7,28),((8,19),(((20,25),26),27))),(((10,((17,31),24)),((11,30),16)),(15,18))),((21,22),32)))));

[Trees found in bootstrap replicate #865]
tree B_865.1 = [&U] [&W 1] (1,(2,3),((((((((4,13),6),23),14),(((5,12),9),29)),((21,22),32)),((8,19),((20,(25,26)),27))),((7,28),((10,(17,(24,31))),(((11,30),16),(15,18))))));

[Trees found in bootstrap replicate #866]
tree B_866.1 = [&U] [&W 1] (1,(2,3),(((((((4,13),6),23),14),(((5,12),9),29)),((21,22),32)),(((7,28),(((8,19),(((20,25),26),27)),((10,(17,(24,31))),((11,30),16)))),(15,18))));

[Trees found in bootstrap replicate #867]
tree B_867.1 = [&U] [&W 1] (1,2,(3,(((((((4,13),6),23),14),9),((5,12),29)),((((7,28),((8,19),((20,(25,26)),27))),(((10,(17,(24,31))),((11,30),16)),(15,18))),((21,22),32)))));

[Trees found in bootstrap replicate #868]
tree B_868.1 = [&U] [&W 1] (1,2,(3,((((((((4,13),6),23),14),9),((5,12),29)),((21,22),32)),((((7,28),((10,(17,(24,31))),((11,30),16))),(15,18)),((8,19),(((20,26),25),27))))));

[Trees found in bootstrap replicate #869]
tree B_869.1 = [&U] [&W 1] (1,(2,3),((((((((4,13),6),23),14),9),((5,12),29)),((21,22),32)),((((7,28),(15,18)),((10,(17,(24,31))),((11,30),16))),((8,19),((20,(25,26)),27)))));

[Trees found in bootstrap replicate #870]
tree B_870.1 = [&U] [&W 1] (1,(2,3),(((((((4,13),6),23),14),(9,29)),(5,12)),((((7,28),((8,19),(((20,26),25),27))),(((10,((17,24),31)),((11,30),16)),(15,18))),((21,22),32))));

[Trees found in bootstrap replicate #871]
tree B_871.1 = [&U] [&W 1] (1,2,(3,(((((((4,13),6),23),14),(((5,12),29),9)),((21,22),32)),(((7,28),((8,19),(((20,26),25),27))),(((10,((17,24),31)),((11,30),16)),(15,18))))));

[Trees found in bootstrap replicate #872]
tree B_872.1 = [&U] [&W 1] (1,2,(3,(((((((4,13),6),23),14),(((5,12),9),29)),((21,22),32)),((7,28),(((8,19),((20,(25,26)),27)),(((10,((17,24),31)),((11,30),16)),(15,18)))))));

[Trees found in bootstrap replicate #873]
tree B_873.1 = [&U] [&W 1] (1,(2,3),((((((((4,13),6),23),14),9),((5,12),29)),((21,22),32)),((((7,28),(15,18)),((10,((17,31),24)),((11,30),16))),((8,19),((20,(25,26)),27)))));

[Trees found in bootstrap replicate #874]
tree B_874.1 = [&U] [&W 1] (1,2,(3,(((((((((4,13),6),23),14),(((5,12),9),29)),((21,22),32)),((8,19),(((20,26),25),27))),(((10,(17,(24,31))),((11,30),16)),(15,18))),(7,28))));

[Trees found in bootstrap replicate #875]
tree B_875.1 = [&U] [&W 1] (1,2,(3,(((((((4,13),6),23),14),(((5,12),9),29)),((21,22),32)),((((7,28),(15,18)),((10,(17,(24,31))),((11,30),16))),((8,19),(((20,26),25),27))))));

[Trees found in bootstrap replicate #876]
tree B_876.1 = [&U] [&W 1] (1,2,(3,(((((((4,13),6),23),14),9),((((7,28),((8,19),(((20,26),25),27))),(((10,((17,24),31)),((11,30),16)),(15,18))),((21,22),32))),((5,12),29))));

[Trees found in bootstrap replicate #877]
tree B_877.1 = [&U] [&W 1] (1,2,(3,(((((((4,13),6),23),14),(((5,12),29),9)),((21,22),32)),(((7,28),((8,19),(((20,26),25),27))),(((10,(17,(24,31))),((11,30),16)),(15,18))))));

[Trees found in bootstrap replicate #878]
tree B_878.1 = [&U] [&W 1] (1,2,(3,((((((((4,13),6),23),14),((5,12),29)),9),((21,22),32)),((((7,28),(15,18)),((10,(17,(24,31))),((11,30),16))),((8,19),((20,(25,26)),27))))));

[Trees found in bootstrap replicate #879]
tree B_879.1 = [&U] [&W 1] (1,2,(3,(((((((4,13),6),23),14),(((5,12),9),29)),((21,22),32)),(((7,28),((8,19),((20,(25,26)),27))),(((10,((17,31),24)),((11,30),16)),(15,18))))));

[Trees found in bootstrap replicate #880]
tree B_880.1 = [&U] [&W 1] (1,2,(3,((((((((4,13),6),23),14),((5,12),29)),9),((21,22),32)),(((7,28),(((10,((17,31),24)),((11,30),16)),(15,18))),((8,19),(((20,25),26),27))))));

[Trees found in bootstrap replicate #881]
tree B_881.1 = [&U] [&W 1] (1,2,(3,(((((((4,13),6),23),14),(((5,12),9),29)),((21,22),32)),(((7,28),((8,19),(((20,26),25),27))),((10,((17,31),24)),(((11,30),16),(15,18)))))));

[Trees found in bootstrap replicate #882]
tree B_882.1 = [&U] [&W 1] (1,2,(3,((((((((4,13),6),23),14),(((5,12),9),29)),((21,22),32)),(((8,19),(((20,26),25),27)),(((10,((17,24),31)),((11,30),16)),(15,18)))),(7,28))));

[Trees found in bootstrap replicate #883]
tree B_883.1 = [&U] [&W 1] (1,(2,3),(((((((4,13),6),23),14),(((5,12),9),29)),((21,22),32)),((((7,28),(15,18)),((10,(17,(24,31))),((11,30),16))),((8,19),((20,(25,26)),27)))));

[Trees found in bootstrap replicate #884]
tree B_884.1 = [&U] [&W 1] (1,2,(3,((((((((4,13),6),23),14),(((5,12),9),29)),((21,22),32)),((8,19),(((20,25),26),27))),(((7,28),((10,(17,(24,31))),((11,30),16))),(15,18)))));

[Trees found in bootstrap replicate #885]
tree B_885.1 = [&U] [&W 1] (1,2,(3,(((((((4,13),6),23),14),(((5,12),29),9)),((21,22),32)),((((7,28),(((10,17),(24,31)),((11,30),16))),((8,19),(((20,26),25),27))),(15,18)))));

[Trees found in bootstrap replicate #886]
tree B_886.1 = [&U] [&W 1] (1,2,(3,(((((((4,13),6),23),14),(((5,12),9),29)),((21,22),32)),((((7,28),((8,19),((20,(25,26)),27))),(15,18)),((10,((17,31),24)),((11,30),16))))));

[Trees found in bootstrap replicate #887]
tree B_887.1 = [&U] [&W 1] (1,2,(3,((((((4,(6,13)),23),14),(((5,12),9),29)),((21,22),32)),((((7,28),(15,18)),((10,((17,24),31)),((11,30),16))),((8,19),((20,(25,26)),27))))));

[Trees found in bootstrap replicate #888]
tree B_888.1 = [&U] [&W 1] (1,2,(3,((((((((4,13),6),23),14),9),((5,12),29)),((21,22),32)),((((7,28),(15,18)),((10,(17,(24,31))),((11,30),16))),((8,19),(((20,26),25),27))))));

[Trees found in bootstrap replicate #889]
tree B_889.1 = [&U] [&W 1] (1,2,(3,(((((((4,13),6),23),14),(((5,12),9),29)),((21,22),32)),(((7,28),((8,19),(((20,26),25),27))),(((10,((17,24),31)),((11,30),16)),(15,18))))));

[Trees found in bootstrap replicate #890]
tree B_890.1 = [&U] [&W 1] (1,2,(3,((((((((4,13),6),23),14),((5,12),29)),9),((21,22),32)),((((7,28),((10,((17,24),31)),((11,30),16))),(15,18)),((8,19),((20,(25,26)),27))))));

[Trees found in bootstrap replicate #891]
tree B_891.1 = [&U] [&W 1] (1,2,(3,((((((((((4,13),6),23),14),9),((5,12),29)),((21,22),32)),((8,19),(((20,26),25),27))),((10,((17,24),31)),((11,30),16))),((7,28),(15,18)))));

[Trees found in bootstrap replicate #892]
tree B_892.1 = [&U] [&W 1] (1,2,(3,(((((((4,13),6),23),14),9),(((5,12),29),((21,22),32))),((((7,28),(15,18)),((10,(17,(24,31))),((11,30),16))),((8,19),(((20,26),25),27))))));

[Trees found in bootstrap replicate #893]
tree B_893.1 = [&U] [&W 1] (1,2,(3,(((((((4,13),6),23),14),(((5,12),29),9)),((21,22),32)),((((7,28),(15,18)),((10,((17,24),31)),((11,30),16))),((8,19),(((20,26),25),27))))));

[Trees found in bootstrap replicate #894]
tree B_894.1 = [&U] [&W 1] (1,2,(3,(((((((4,13),6),23),14),(((5,12),9),29)),((21,22),32)),((((7,28),((10,((17,31),24)),((11,30),16))),((8,19),(((20,25),26),27))),(15,18)))));

[Trees found in bootstrap replicate #895]
tree B_895.1 = [&U] [&W 1] (1,2,(3,((((((4,13),6),23),14),(((5,12),29),9)),(((((7,28),(15,18)),((10,(17,(24,31))),((11,30),16))),((8,19),((20,(25,26)),27))),((21,22),32)))));

[Trees found in bootstrap replicate #896]
tree B_896.1 = [&U] [&W 1] (1,2,(3,(((((((4,13),6),23),14),(((5,12),9),29)),((21,22),32)),(((7,28),(((10,((17,31),24)),((11,30),16)),(15,18))),((8,19),(((20,26),25),27))))));

[Trees found in bootstrap replicate #897]
tree B_897.1 = [&U] [&W 1] (1,2,(3,((((((((4,13),6),23),14),9),((5,12),29)),((21,22),32)),((((7,28),((10,((17,31),24)),((11,30),16))),((8,19),(((20,26),25),27))),(15,18)))));

[Trees found in bootstrap replicate #898]
tree B_898.1 = [&U] [&W 1] (1,2,(3,(((((((4,13),6),23),14),(((5,12),29),9)),((21,22),32)),((((7,28),((10,((17,31),24)),((11,30),16))),((8,19),((20,(25,26)),27))),(15,18)))));

[Trees found in bootstrap replicate #899]
tree B_899.1 = [&U] [&W 1] (1,2,(3,((((((4,(6,13)),23),14),(((5,12),9),29)),((21,22),32)),(((7,28),(((10,((17,24),31)),((11,30),16)),(15,18))),((8,19),(((20,26),25),27))))));

[Trees found in bootstrap replicate #900]
tree B_900.1 = [&U] [&W 1] (1,2,(3,(((((((4,13),6),23),14),(((5,12),9),29)),((21,22),32)),((((7,28),((10,((17,31),24)),((11,30),16))),(15,18)),((8,19),((20,(25,26)),27))))));

[Trees found in bootstrap replicate #901]
tree B_901.1 = [&U] [&W 1] (1,2,(3,((((((4,(6,13)),23),14),(((5,12),29),9)),((21,22),32)),((((7,28),(15,18)),((10,((17,24),31)),((11,30),16))),((8,19),(((20,26),25),27))))));

[Trees found in bootstrap replicate #902]
tree B_902.1 = [&U] [&W 1] (1,2,(3,(((((((4,13),6),23),14),(((5,12),9),29)),((21,22),32)),((((7,28),((10,(17,(24,31))),((11,30),16))),(15,18)),((8,19),(((20,25),26),27))))));

[Trees found in bootstrap replicate #903]
tree B_903.1 = [&U] [&W 1] (1,2,(3,(((((((4,13),6),23),14),((5,12),29)),9),((((7,28),(((10,(17,(24,31))),((11,30),16)),(15,18))),((8,19),(((20,26),25),27))),((21,22),32)))));

[Trees found in bootstrap replicate #904]
tree B_904.1 = [&U] [&W 1] (1,2,(3,(((((((4,13),6),23),14),(((5,12),9),29)),((21,22),32)),(((7,28),((8,19),((20,(25,26)),27))),(((10,((17,24),31)),((11,30),16)),(15,18))))));

[Trees found in bootstrap replicate #905]
tree B_905.1 = [&U] [&W 1] (1,(2,3),((((((((4,13),6),23),14),9),((5,12),29)),((21,22),32)),((((7,28),(15,18)),((10,((17,31),24)),((11,30),16))),((8,19),(((20,26),25),27)))));

[Trees found in bootstrap replicate #906]
tree B_906.1 = [&U] [&W 1] (1,(2,3),(((((((4,13),6),23),14),((5,12),29)),9),(((((7,28),(15,18)),(((10,17),(24,31)),((11,30),16))),((8,19),((20,(25,26)),27))),((21,22),32))));

[Trees found in bootstrap replicate #907]
tree B_907.1 = [&U] [&W 1] (1,(2,3),((((((4,13),6),23),14),(((5,12),9),29)),(((((7,28),((10,((17,24),31)),((11,30),16))),(15,18)),((8,19),((20,(25,26)),27))),((21,22),32))));

[Trees found in bootstrap replicate #908]
tree B_908.1 = [&U] [&W 1] (1,2,(3,(((((((4,13),6),23),14),(((5,12),29),9)),((21,22),32)),((((7,28),((10,((17,24),31)),((11,30),16))),(15,18)),((8,19),(((20,26),25),27))))));

[Trees found in bootstrap replicate #909]
tree B_909.1 = [&U] [&W 1] (1,2,(3,(((((((4,13),6),23),14),(((5,12),9),29)),((21,22),32)),(((7,28),(((10,((17,24),31)),((11,30),16)),(15,18))),((8,19),(((20,26),25),27))))));

[Trees found in bootstrap replicate #910]
tree B_910.1 = [&U] [&W 1] (1,2,(3,(((((((4,13),6),23),14),(((5,12),29),9)),((21,22),32)),((((7,28),(15,18)),((10,(17,(24,31))),((11,30),16))),((8,19),(((20,26),25),27))))));

[Trees found in bootstrap replicate #911]
tree B_911.1 = [&U] [&W 1] (1,2,(3,(((((((4,13),6),23),14),(((5,12),29),9)),((21,22),32)),((((7,28),((10,((17,31),24)),((11,30),16))),(15,18)),((8,19),((20,(25,26)),27))))));

[Trees found in bootstrap replicate #912]
tree B_912.1 = [&U] [&W 1] (1,2,(3,((((((((4,13),6),23),14),9),((5,12),29)),((21,22),32)),(((7,28),((8,19),(((20,26),25),27))),(((10,((17,31),24)),((11,30),16)),(15,18))))));

[Trees found in bootstrap replicate #913]
tree B_913.1 = [&U] [&W 1] (1,2,(3,(((((((4,13),6),23),14),(((5,12),29),9)),((21,22),32)),((((7,28),(15,18)),((10,((17,24),31)),((11,30),16))),((8,19),(((20,26),25),27))))));

[Trees found in bootstrap replicate #914]
tree B_914.1 = [&U] [&W 1] (1,(2,3),(((((((4,13),6),23),14),(((5,12),9),29)),((21,22),32)),(((7,28),(((10,((17,31),24)),((11,30),16)),(15,18))),((8,19),(((20,26),25),27)))));

[Trees found in bootstrap replicate #915]
tree B_915.1 = [&U] [&W 1] (1,(2,3),(((((((4,13),6),23),14),9),((5,12),29)),(((((7,28),((10,(17,(24,31))),((11,30),16))),((8,19),((20,(25,26)),27))),(15,18)),((21,22),32))));

[Trees found in bootstrap replicate #916]
tree B_916.1 = [&U] [&W 1] (1,2,(3,(((((((4,13),6),23),14),(((5,12),9),29)),((21,22),32)),((((7,28),((10,((17,24),31)),((11,30),16))),((8,19),((20,(25,26)),27))),(15,18)))));

[Trees found in bootstrap replicate #917]
tree B_917.1 = [&U] [&W 1] (1,2,(3,(((((((4,13),6),23),14),(((5,12),9),29)),((21,22),32)),(((7,28),((8,19),((20,(25,26)),27))),(((10,((17,31),24)),((11,30),16)),(15,18))))));

[Trees found in bootstrap replicate #918]
tree B_918.1 = [&U] [&W 1] (1,2,(3,(((((((4,13),6),23),14),(((5,12),9),29)),((21,22),32)),(((7,28),((8,19),((20,(25,26)),27))),(((10,(17,(24,31))),((11,30),16)),(15,18))))));

[Trees found in bootstrap replicate #919]
tree B_919.1 = [&U] [&W 1] (1,2,(3,(((((((4,13),6),23),14),(((5,12),9),29)),((21,22),32)),(((7,28),(((10,(17,(24,31))),((11,30),16)),(15,18))),((8,19),(((20,26),25),27))))));

[Trees found in bootstrap replicate #920]
tree B_920.1 = [&U] [&W 1] (1,2,(3,((((((((4,13),6),23),14),9),((5,12),29)),((21,22),32)),(((7,28),(((8,19),(((20,26),25),27)),((10,((17,24),31)),((11,30),16)))),(15,18)))));

[Trees found in bootstrap replicate #921]
tree B_921.1 = [&U] [&W 1] (1,2,(3,(((((((4,13),6),23),14),(((5,12),9),29)),((21,22),32)),((((7,28),(15,18)),((10,((17,31),24)),((11,30),16))),((8,19),((20,(25,26)),27))))));

[Trees found in bootstrap replicate #922]
tree B_922.1 = [&U] [&W 1] (1,2,(3,(((((((4,13),6),23),14),9),((5,12),29)),(((((7,28),(15,18)),((10,((17,31),24)),((11,30),16))),((8,19),((20,(25,26)),27))),((21,22),32)))));

[Trees found in bootstrap replicate #923]
tree B_923.1 = [&U] [&W 1] (1,2,(3,((((((((4,13),6),23),14),9),((5,12),29)),((21,22),32)),(((7,28),(((10,((17,31),24)),((11,30),16)),(15,18))),((8,19),((20,(25,26)),27))))));

[Trees found in bootstrap replicate #924]
tree B_924.1 = [&U] [&W 1] (1,2,(3,(((((((4,13),6),23),14),(((5,12),9),29)),((21,22),32)),((((7,28),(15,18)),((10,((17,31),24)),((11,30),16))),((8,19),(((20,26),25),27))))));

[Trees found in bootstrap replicate #925]
tree B_925.1 = [&U] [&W 1] (1,2,(3,((((((4,(6,13)),23),14),(((5,12),9),29)),((21,22),32)),((((7,28),(15,18)),((10,(17,(24,31))),((11,30),16))),((8,19),(((20,26),25),27))))));

[Trees found in bootstrap replicate #926]
tree B_926.1 = [&U] [&W 1] (1,2,(3,(((((((4,13),6),23),14),(((5,12),9),29)),((21,22),32)),(((7,28),(((10,((17,24),31)),((11,30),16)),(15,18))),((8,19),(((20,26),25),27))))));

[Trees found in bootstrap replicate #927]
tree B_927.1 = [&U] [&W 1] (1,(2,3),((((((4,(6,13)),23),14),(((5,12),9),29)),((21,22),32)),((((7,28),(15,18)),((10,(17,(24,31))),((11,30),16))),((8,19),(((20,26),25),27)))));

[Trees found in bootstrap replicate #928]
tree B_928.1 = [&U] [&W 1] (1,2,(3,(((((((4,13),6),23),14),(((5,12),9),29)),((21,22),32)),((((7,28),((10,((17,24),31)),((11,30),16))),(15,18)),((8,19),(((20,26),25),27))))));

[Trees found in bootstrap replicate #929]
tree B_929.1 = [&U] [&W 1] (1,2,(3,((((((((4,13),6),23),14),9),((5,12),29)),((21,22),32)),(((7,28),((8,19),((20,(25,26)),27))),(((10,(17,(24,31))),((11,30),16)),(15,18))))));

[Trees found in bootstrap replicate #930]
tree B_930.1 = [&U] [&W 1] (1,2,(3,((((((((4,13),6),23),14),9),((5,12),29)),((21,22),32)),(((7,28),(((10,((17,24),31)),((11,30),16)),(15,18))),((8,19),(((20,26),25),27))))));

[Trees found in bootstrap replicate #931]
tree B_931.1 = [&U] [&W 1] (1,(2,3),((((((4,13),6),23),14),(((5,12),9),29)),(((((7,28),((8,19),((20,(25,26)),27))),(((10,17),(24,31)),((11,30),16))),(15,18)),((21,22),32))));

[Trees found in bootstrap replicate #932]
tree B_932.1 = [&U] [&W 1] (1,(2,((((((4,13),6),23),14),(((5,12),9),29)),((((7,28),((8,19),(((20,26),25),27))),(((10,(17,(24,31))),((11,30),16)),(15,18))),((21,22),32)))),3);

[Trees found in bootstrap replicate #933]
tree B_933.1 = [&U] [&W 1] (1,2,(3,(((((((4,13),6),23),14),(((5,12),9),29)),((21,22),32)),(((7,28),((8,19),(((20,26),25),27))),((((10,17),(24,31)),((11,30),16)),(15,18))))));

[Trees found in bootstrap replicate #934]
tree B_934.1 = [&U] [&W 1] (1,2,(3,((((((((4,13),6),23),14),9),((5,12),29)),((21,22),32)),((((7,28),(15,18)),((10,((17,31),24)),((11,30),16))),((8,19),(((20,25),26),27))))));

[Trees found in bootstrap replicate #935]
tree B_935.1 = [&U] [&W 1] (1,2,(3,(((((((4,13),6),23),14),(((5,12),9),29)),((21,22),32)),(((7,28),(((10,(17,(24,31))),((11,30),16)),(15,18))),((8,19),(((20,26),25),27))))));

[Trees found in bootstrap replicate #936]
tree B_936.1 = [&U] [&W 1] (1,2,(3,((((((((4,13),6),23),14),((5,12),29)),9),((21,22),32)),(((7,28),(((10,((17,31),24)),((11,30),16)),(15,18))),((8,19),(((20,26),25),27))))));

[Trees found in bootstrap replicate #937]
tree B_937.1 = [&U] [&W 1] (1,(2,3),((((((((4,13),6),23),14),9),((5,12),29)),((21,22),32)),((((7,28),((10,((17,31),24)),((11,30),16))),((8,19),(((20,26),25),27))),(15,18))));

[Trees found in bootstrap replicate #938]
tree B_938.1 = [&U] [&W 1] (1,(2,3),(((((((4,13),6),23),14),(((5,12),29),9)),((21,22),32)),((7,28),(((8,19),(((20,26),25),27)),(((10,((17,31),24)),((11,30),16)),(15,18))))));

[Trees found in bootstrap replicate #939]
tree B_939.1 = [&U] [&W 1] (1,2,(3,((((((4,(6,13)),23),14),(((5,12),9),29)),((21,22),32)),((((7,28),((10,((17,31),24)),((11,30),16))),(15,18)),((8,19),((20,(25,26)),27))))));

[Trees found in bootstrap replicate #940]
tree B_940.1 = [&U] [&W 1] (1,(2,3),(((((((4,13),6),23),14),(((5,12),9),29)),((21,22),32)),(((7,28),(((10,(17,(24,31))),((11,30),16)),(15,18))),((8,19),((20,(25,26)),27)))));

[Trees found in bootstrap replicate #941]
tree B_941.1 = [&U] [&W 1] (1,2,(3,((((((((4,13),6),23),14),9),((5,12),29)),((21,22),32)),((((7,28),(15,18)),((10,((17,24),31)),((11,30),16))),((8,19),((20,(25,26)),27))))));

[Trees found in bootstrap replicate #942]
tree B_942.1 = [&U] [&W 1] (1,2,(3,((((((4,(6,13)),23),14),(((5,12),9),29)),((21,22),32)),((((7,28),((10,((17,31),24)),((11,30),16))),((8,19),(((20,26),25),27))),(15,18)))));

[Trees found in bootstrap replicate #943]
tree B_943.1 = [&U] [&W 1] (1,2,(3,(((((((4,13),6),23),14),(((5,12),9),29)),((21,22),32)),((((7,28),((10,((17,31),24)),((11,30),16))),(15,18)),((8,19),(((20,26),25),27))))));

[Trees found in bootstrap replicate #944]
tree B_944.1 = [&U] [&W 1] (1,(2,3),(((((((4,13),6),23),14),(((5,12),9),29)),((21,22),32)),(((7,28),((8,19),((20,(25,26)),27))),(((10,((17,31),24)),((11,30),16)),(15,18)))));

[Trees found in bootstrap replicate #945]
tree B_945.1 = [&U] [&W 1] (1,(2,3),((((((((4,13),6),23),14),((5,12),29)),9),((21,22),32)),(((7,28),(((10,17),(24,31)),(((11,30),16),(15,18)))),((8,19),(((20,26),25),27)))));

[Trees found in bootstrap replicate #946]
tree B_946.1 = [&U] [&W 1] (1,2,(3,((((((((4,13),6),23),14),9),((5,12),29)),((21,22),32)),(((7,28),((8,19),(((20,26),25),27))),(((10,(17,(24,31))),((11,30),16)),(15,18))))));

[Trees found in bootstrap replicate #947]
tree B_947.1 = [&U] [&W 1] (1,(2,3),((((((4,13),6),23),14),(((5,12),29),9)),(((((7,28),(15,18)),((10,((17,31),24)),((11,30),16))),((8,19),(((20,26),25),27))),((21,22),32))));

[Trees found in bootstrap replicate #948]
tree B_948.1 = [&U] [&W 1] (1,2,(3,(((((((4,13),6),23),14),(((5,12),9),29)),((21,22),32)),((((7,28),(15,18)),((10,((17,24),31)),((11,30),16))),((8,19),((20,(25,26)),27))))));

[Trees found in bootstrap replicate #949]
tree B_949.1 = [&U] [&W 1] (1,2,(3,((((((((4,13),6),23),14),9),((5,12),29)),((((7,28),(15,18)),((10,((17,24),31)),((11,30),16))),((8,19),(((20,26),25),27)))),((21,22),32))));

[Trees found in bootstrap replicate #950]
tree B_950.1 = [&U] [&W 1] (1,2,(3,((((((((4,13),6),23),14),9),((5,12),29)),((21,22),32)),((7,28),(((8,19),(((20,26),25),27)),(((10,((17,31),24)),((11,30),16)),(15,18)))))));

[Trees found in bootstrap replicate #951]
tree B_951.1 = [&U] [&W 1] (1,2,(3,(((((((4,13),6),23),14),(((5,12),9),29)),((21,22),32)),(((7,28),((8,19),((20,(25,26)),27))),((((10,(17,24)),31),((11,30),16)),(15,18))))));

[Trees found in bootstrap replicate #952]
tree B_952.1 = [&U] [&W 1] (1,2,(3,((((((((4,13),6),23),14),9),((5,12),29)),((21,22),32)),((((7,28),((8,19),(((20,26),25),27))),((10,((17,24),31)),((11,30),16))),(15,18)))));

[Trees found in bootstrap replicate #953]
tree B_953.1 = [&U] [&W 1] (1,2,(3,((((((((4,13),6),23),14),9),((5,12),29)),((21,22),32)),(((7,28),((8,19),(((20,26),25),27))),(((10,((17,24),31)),((11,30),16)),(15,18))))));

[Trees found in bootstrap replicate #954]
tree B_954.1 = [&U] [&W 1] (1,2,(3,(((((((4,13),6),23),14),(((5,12),9),29)),((21,22),32)),(((7,28),(((10,((17,24),31)),((11,30),16)),(15,18))),((8,19),((20,(25,26)),27))))));

[Trees found in bootstrap replicate #955]
tree B_955.1 = [&U] [&W 1] (1,2,(3,(((((((4,13),6),23),14),(((5,12),9),29)),((21,22),32)),(((7,28),(((10,(17,(24,31))),((11,30),16)),(15,18))),((8,19),((20,(25,26)),27))))));

[Trees found in bootstrap replicate #956]
tree B_956.1 = [&U] [&W 1] (1,(2,3),((((((((4,13),6),23),14),((5,12),29)),9),((21,22),32)),(((7,28),((8,19),((20,(25,26)),27))),(((10,((17,31),24)),((11,30),16)),(15,18)))));

[Trees found in bootstrap replicate #957]
tree B_957.1 = [&U] [&W 1] (1,2,(3,((((((4,13),6),23),14),(((5,12),9),29)),((((7,28),((8,19),(((20,26),25),27))),(((10,((17,24),31)),((11,30),16)),(15,18))),((21,22),32)))));

[Trees found in bootstrap replicate #958]
tree B_958.1 = [&U] [&W 1] (1,(2,3),((((((((4,13),6),23),14),9),((5,12),29)),((21,22),32)),(((7,28),((8,19),(((20,26),25),27))),(((10,((17,31),24)),((11,30),16)),(15,18)))));

[Trees found in bootstrap replicate #959]
tree B_959.1 = [&U] [&W 1] (1,2,(3,((((((((4,13),6),23),14),((5,12),29)),9),((21,22),32)),(((7,28),((8,19),(((20,26),25),27))),(((10,(17,(24,31))),((11,30),16)),(15,18))))));

[Trees found in bootstrap replicate #960]
tree B_960.1 = [&U] [&W 1] (1,(2,3),((((((((4,13),6),23),14),(((5,12),9),29)),((21,22),32)),(15,18)),(((7,28),((10,(17,(24,31))),((11,30),16))),((8,19),(((20,25),26),27)))));

[Trees found in bootstrap replicate #961]
tree B_961.1 = [&U] [&W 1] (1,2,(3,((((((((4,13),6),23),14),((5,12),29)),9),((21,22),32)),((((7,28),((10,((17,24),31)),((11,30),16))),(15,18)),((8,19),(((20,26),25),27))))));

[Trees found in bootstrap replicate #962]
tree B_962.1 = [&U] [&W 1] (1,2,(3,((((((((4,13),6),23),14),((5,12),29)),9),((21,22),32)),((((7,28),(15,18)),((10,(17,(24,31))),((11,30),16))),((8,19),((20,(25,26)),27))))));

[Trees found in bootstrap replicate #963]
tree B_963.1 = [&U] [&W 1] (1,2,(3,((((((4,13),6),23),14),(((5,12),29),9)),((((7,28),((8,19),(((20,26),25),27))),(((10,(17,(24,31))),((11,30),16)),(15,18))),((21,22),32)))));

[Trees found in bootstrap replicate #964]
tree B_964.1 = [&U] [&W 1] (1,2,(3,(((((((4,13),6),23),14),(((5,12),29),9)),((21,22),32)),(((7,28),(15,18)),(((8,19),((20,(25,26)),27)),((10,((17,24),31)),((11,30),16)))))));

[Trees found in bootstrap replicate #965]
tree B_965.1 = [&U] [&W 1] (1,2,(3,((((((((4,13),6),23),14),9),((5,12),29)),((21,22),32)),((((7,28),(15,18)),((10,((17,31),24)),((11,30),16))),((8,19),(((20,26),25),27))))));

[Trees found in bootstrap replicate #966]
tree B_966.1 = [&U] [&W 1] (1,(2,3),((((((((4,13),6),23),14),9),((5,12),29)),((21,22),32)),((((7,28),(((10,17),(24,31)),((11,30),16))),(15,18)),((8,19),(((20,25),26),27)))));

[Trees found in bootstrap replicate #967]
tree B_967.1 = [&U] [&W 1] (1,(2,3),((((((4,13),6),23),14),(((5,12),9),29)),(((((7,28),(15,18)),((10,(17,(24,31))),((11,30),16))),((8,19),(((20,26),25),27))),((21,22),32))));

[Trees found in bootstrap replicate #968]
tree B_968.1 = [&U] [&W 1] (1,(2,3),(((((((4,13),6),23),14),(((5,12),29),9)),((21,22),32)),((((7,28),((10,((17,31),24)),((11,30),16))),(15,18)),((8,19),((20,(25,26)),27)))));

[Trees found in bootstrap replicate #969]
tree B_969.1 = [&U] [&W 1] (1,(2,3),(((((((4,13),6),23),14),(((5,12),9),29)),((21,22),32)),((((7,28),(15,18)),((10,((17,31),24)),((11,30),16))),((8,19),((20,(25,26)),27)))));

[Trees found in bootstrap replicate #970]
tree B_970.1 = [&U] [&W 1] (1,(2,(((((((4,13),6),23),14),(((5,12),9),29)),((21,22),32)),(((7,28),(((8,19),(((20,25),26),27)),((10,((17,31),24)),((11,30),16)))),(15,18)))),3);

[Trees found in bootstrap replicate #971]
tree B_971.1 = [&U] [&W 1] (1,2,(3,((((((((4,13),6),23),14),(((5,12),29),9)),((21,22),32)),((8,19),(((20,26),25),27))),((7,28),((10,((17,31),24)),(((11,30),16),(15,18)))))));

[Trees found in bootstrap replicate #972]
tree B_972.1 = [&U] [&W 1] (1,(2,3),(((((((4,13),6),23),14),(((5,12),9),29)),((21,22),32)),(((7,28),((8,19),((20,(25,26)),27))),(((10,(17,(24,31))),((11,30),16)),(15,18)))));

[Trees found in bootstrap replicate #973]
tree B_973.1 = [&U] [&W 1] (1,(2,3),(((((((((4,13),6),23),14),((5,12),29)),9),((21,22),32)),((8,19),(((20,25),26),27))),((7,28),(((10,((17,24),31)),((11,30),16)),(15,18)))));

[Trees found in bootstrap replicate #974]
tree B_974.1 = [&U] [&W 1] (1,2,(3,((((((((4,(6,13)),23),14),9),((5,12),29)),((21,22),32)),(((8,19),(((20,26),25),27)),(((10,((17,24),31)),((11,30),16)),(15,18)))),(7,28))));

[Trees found in bootstrap replicate #975]
tree B_975.1 = [&U] [&W 1] (1,2,(3,(((((((4,13),6),23),14),(((5,12),29),9)),((21,22),32)),(((7,28),(((10,(17,(24,31))),((11,30),16)),(15,18))),((8,19),((20,(25,26)),27))))));

[Trees found in bootstrap replicate #976]
tree B_976.1 = [&U] [&W 1] (1,2,(3,((((((4,13),6),23),14),(((5,12),9),29)),(((((7,28),(15,18)),((10,((17,31),24)),((11,30),16))),((8,19),((20,(25,26)),27))),((21,22),32)))));

[Trees found in bootstrap replicate #977]
tree B_977.1 = [&U] [&W 1] (1,2,(3,((((((((4,13),6),23),14),((5,12),29)),9),((21,22),32)),(((7,28),((8,19),(((20,26),25),27))),((10,((17,31),24)),(((11,30),16),(15,18)))))));

[Trees found in bootstrap replicate #978]
tree B_978.1 = [&U] [&W 1] (1,2,(3,(((((((4,13),6),23),14),(((5,12),9),29)),((21,22),32)),((((7,28),((10,(17,(24,31))),((11,30),16))),(15,18)),((8,19),((20,(25,26)),27))))));

[Trees found in bootstrap replicate #979]
tree B_979.1 = [&U] [&W 1] (1,2,(3,(((((((4,13),6),23),14),(((5,12),29),9)),((21,22),32)),(((7,28),(((10,((17,24),31)),((11,30),16)),(15,18))),((8,19),(((20,25),26),27))))));

[Trees found in bootstrap replicate #980]
tree B_980.1 = [&U] [&W 1] (1,(2,(((((((4,13),6),23),14),(((5,12),9),29)),((21,22),32)),((((7,28),(15,18)),((10,(17,(24,31))),((11,30),16))),((8,19),((20,(25,26)),27))))),3);

[Trees found in bootstrap replicate #981]
tree B_981.1 = [&U] [&W 1] (1,2,(3,(((((((4,13),6),23),14),(((5,12),9),29)),((21,22),32)),(((7,28),((8,19),((20,(25,26)),27))),(((10,(17,(24,31))),((11,30),16)),(15,18))))));

[Trees found in bootstrap replicate #982]
tree B_982.1 = [&U] [&W 1] (1,(2,3),(((((((4,13),6),23),14),(((5,12),9),29)),((((7,28),((10,(17,(24,31))),((11,30),16))),(15,18)),((8,19),((20,(25,26)),27)))),((21,22),32)));

[Trees found in bootstrap replicate #983]
tree B_983.1 = [&U] [&W 1] (1,2,(3,((((((((4,13),6),23),14),9),((5,12),29)),((21,22),32)),(((7,28),(((10,(17,(24,31))),((11,30),16)),(15,18))),((8,19),((20,(25,26)),27))))));

[Trees found in bootstrap replicate #984]
tree B_984.1 = [&U] [&W 1] (1,2,(3,((((((((4,13),6),23),14),((5,12),29)),9),((21,22),32)),(((7,28),((8,19),((20,(25,26)),27))),(((10,((17,24),31)),((11,30),16)),(15,18))))));

[Trees found in bootstrap replicate #985]
tree B_985.1 = [&U] [&W 1] (1,2,(3,((((((((4,13),6),23),14),(((5,12),9),29)),((21,22),32)),((8,19),((20,(25,26)),27))),((7,28),(((10,((17,31),24)),((11,30),16)),(15,18))))));

[Trees found in bootstrap replicate #986]
tree B_986.1 = [&U] [&W 1] (1,2,(3,(((((((4,13),6),23),14),9),((5,12),29)),(((((7,28),((10,((17,24),31)),((11,30),16))),(15,18)),((8,19),(((20,26),25),27))),((21,22),32)))));

[Trees found in bootstrap replicate #987]
tree B_987.1 = [&U] [&W 1] (1,2,(3,((((((4,(6,13)),23),14),(((5,12),9),29)),((7,28),(((8,19),(((20,26),25),27)),(((10,((17,31),24)),((11,30),16)),(15,18))))),((21,22),32))));

[Trees found in bootstrap replicate #988]
tree B_988.1 = [&U] [&W 1] (1,2,(3,(((((((((4,13),6),23),14),(((5,12),9),29)),((21,22),32)),((8,19),(((20,26),25),27))),(7,28)),(((10,((17,24),31)),((11,30),16)),(15,18)))));

[Trees found in bootstrap replicate #989]
tree B_989.1 = [&U] [&W 1] (1,(2,3),((((((((4,13),6),23),14),9),((5,12),29)),((21,22),32)),((((7,28),(15,18)),((10,((17,24),31)),((11,30),16))),((8,19),((20,(25,26)),27)))));

[Trees found in bootstrap replicate #990]
tree B_990.1 = [&U] [&W 1] (1,2,(3,(((((((4,13),6),23),14),(((5,12),9),29)),((21,22),32)),((((7,28),(15,18)),((10,(17,(24,31))),((11,30),16))),((8,19),(((20,26),25),27))))));

[Trees found in bootstrap replicate #991]
tree B_991.1 = [&U] [&W 1] (1,2,(3,((((((4,13),6),23),14),(((5,12),9),29)),(((((7,28),(15,18)),((10,((17,31),24)),((11,30),16))),((8,19),((20,(25,26)),27))),((21,22),32)))));

[Trees found in bootstrap replicate #992]
tree B_992.1 = [&U] [&W 1] (1,(2,3),(((((((4,13),6),23),14),(((5,12),9),29)),((21,22),32)),((((7,28),((10,((17,31),24)),((11,30),16))),(15,18)),((8,19),((20,(25,26)),27)))));

[Trees found in bootstrap replicate #993]
tree B_993.1 = [&U] [&W 1] (1,2,(3,((((((((4,13),6),23),14),9),((5,12),29)),((21,22),32)),((((7,28),(15,18)),((10,(17,(24,31))),((11,30),16))),((8,19),((20,(25,26)),27))))));

[Trees found in bootstrap replicate #994]
tree B_994.1 = [&U] [&W 1] (1,2,(3,((((((((4,13),6),23),14),9),((5,12),29)),((21,22),32)),(((7,28),(((10,((17,31),24)),((11,30),16)),(15,18))),((8,19),(((20,26),25),27))))));

[Trees found in bootstrap replicate #995]
tree B_995.1 = [&U] [&W 1] (1,2,(3,((((((((4,13),6),23),14),9),((5,12),29)),((21,22),32)),(((7,28),((8,19),((20,(25,26)),27))),(((10,(17,(24,31))),((11,30),16)),(15,18))))));

[Trees found in bootstrap replicate #996]
tree B_996.1 = [&U] [&W 1] (1,2,(3,(((((((4,13),6),23),14),(((5,12),9),29)),((21,22),32)),(((7,28),((10,(17,(24,31))),(((11,30),16),(15,18)))),((8,19),(((20,25),26),27))))));

[Trees found in bootstrap replicate #997]
tree B_997.1 = [&U] [&W 1] (1,(2,(((((((4,13),6),23),14),(((5,12),9),29)),((21,22),32)),(((7,28),((8,19),((20,(25,26)),27))),(((10,((17,24),31)),((11,30),16)),(15,18))))),3);

[Trees found in bootstrap replicate #998]
tree B_998.1 = [&U] [&W 1] (1,(2,3),((((((4,(6,13)),23),14),(((5,12),9),29)),((21,22),32)),((((7,28),(15,18)),((10,((17,24),31)),((11,30),16))),((8,19),((20,(25,26)),27)))));

[Trees found in bootstrap replicate #999]
tree B_999.1 = [&U] [&W 1] (1,2,(3,(((((((4,13),6),23),14),(((5,12),29),9)),((21,22),32)),((((7,28),(15,18)),((10,(17,(24,31))),((11,30),16))),((8,19),((20,(25,26)),27))))));

[Trees found in bootstrap replicate #1000]
tree B_1000.1 = [&U] [&W 1] (1,2,(3,((((((((4,13),6),23),14),(((5,12),9),29)),((21,22),32)),((8,19),(((20,26),25),27))),((7,28),((((10,17),(24,31)),((11,30),16)),(15,18))))));
end;
