# Supplementary material for: ﻿Evolutionary relationships of Fish Lake Valley Tui Chub Siphateles obesus ssp. (Teleostei, Cypriniformes, Leuciscidae) and a new genus of leuciscid minnows from the Alvord Basin, western United States
Source: Zookeys. 2025 Nov 21;1261:39–67. doi: 10.3897/zookeys.1261.151636 (PMC12663728; doi:10.3897/zookeys.1261.151636)
Supplement: Supplementary material 4 — Individual metadata [file zookeys-1261-039_article-151636__-s004.csv]

TipLabel	GVL_Code	SampleName	Vicinity	Tributary/Collection Location	Genus	Species	Subspecies	Reads	Dedup
1_1	DDP12_09	MORD_DDPD_2012_009_J	Mojave River Drainage	Desert Discovery Pond	Gila	G. orcuttii	NA	6977252	1992124
2_1	DDP13_13	MORD_DDPD_2013_013_J	Mojave River Drainage	Desert Discovery Pond	Gila	G. orcuttii	NA	7575625	2113994
3_1	TCG23_04	SHEL_THOU_2023_004_L	Sheldon Wildlife Refuge	Thousand Creek Gorge	Epizon	alvordensis	NA	9843322	3518926
4_1	TCG23_05	SHEL_THOU_2023_005_L	Sheldon Wildlife Refuge	Thousand Creek Gorge	Epizon	alvordensis	NA	29544970	7393204
5_1	TCG23_08	SHEL_THOU_2023_008_L	Sheldon Wildlife Refuge	Thousand Creek Gorge	Epizon	alvordensis	NA	37650806	7784934
6_1	TCG23_09	SHEL_THOU_2023_009_L	Sheldon Wildlife Refuge	Thousand Creek Gorge	Epizon	alvordensis	NA	29514025	7794609
7_1	TCG23_10	SHEL_THOU_2023_010_L	Sheldon Wildlife Refuge	Thousand Creek Gorge	Epizon	alvordensis	NA	9427225	3174428
8_1	TCG23_12	SHEL_THOU_2023_012_M	Sheldon Wildlife Refuge	Thousand Creek Gorge	Epizon	alvordensis	NA	7857162	2629537
9_1	TCG23_13	SHEL_THOU_2023_013_M	Sheldon Wildlife Refuge	Thousand Creek Gorge	Epizon	alvordensis	NA	49723955	10346348
10_1	TCG23_14	SHEL_THOU_2023_014_M	Sheldon Wildlife Refuge	Thousand Creek Gorge	Epizon	alvordensis	NA	38858627	9479500
11_1	TCG23_16	SHEL_THOU_2023_016_M	Sheldon Wildlife Refuge	Thousand Creek Gorge	Epizon	alvordensis	NA	32612120	8051777
12_1	TCG23_19	SHEL_THOU_2023_019_M	Sheldon Wildlife Refuge	Thousand Creek Gorge	Epizon	alvordensis	NA	21666174	6180255
13_1	CHL98_01	MDOC_COWL_1998_001_N	Modoc County	Cowhead Lake	Pogonichthys	P. macrolepidotus	NA	4389278	1683866
14_1	CHL98_02	MDOC_COWL_1998_002_N	Modoc County	Cowhead Lake	Pogonichthys	P. macrolepidotus	NA	3086630	1271786
15_1	CHL98_03	MDOC_COWL_1998_003_N	Modoc County	Cowhead Lake	Pogonichthys	P. macrolepidotus	NA	7325952	2646693
16_1	CHL98_04	MDOC_COWL_1998_004_N	Modoc County	Cowhead Lake	Pogonichthys	P. macrolepidotus	NA	6979693	2461487
17_1	CHL98_05	MDOC_COWL_1998_005_N	Modoc County	Cowhead Lake	Pogonichthys	P. macrolepidotus	NA	3932107	1497754
18_1	CHL98_06	MDOC_COWL_1998_006_N	Modoc County	Cowhead Lake	Pogonichthys	P. macrolepidotus	NA	5716977	1987456
19_1	CHL98_07	MDOC_COWL_1998_007_N	Modoc County	Cowhead Lake	Pogonichthys	P. macrolepidotus	NA	9339072	3136908
20_1	CHL98_08	MDOC_COWL_1998_008_N	Modoc County	Cowhead Lake	Pogonichthys	P. macrolepidotus	NA	9287559	3166302
21_1	CHL98_10	MDOC_COWL_1998_010_N	Modoc County	Cowhead Lake	Pogonichthys	P. macrolepidotus	NA	7876357	2689037
22_1	NVIV2	INDV_WARM_2022_002_F	Independence Valley	Warm Springs	Siphateles	isolatus	NA	2766673	1470497
23_1	NVIV4	INDV_WARM_2022_004_F	Independence Valley	Warm Springs	Siphateles	isolatus	NA	13928506	5674577
24_1	NVIV10	INDV_WARM_2022_010_F	Independence Valley	Warm Springs	Siphateles	isolatus	NA	6493329	2986135
25_1	NVIV12	INDV_WARM_2022_012_F	Independence Valley	Warm Springs	Siphateles	isolatus	NA	4901412	2441080
26_1	NVIV13	INDV_WARM_2022_013_F	Independence Valley	Warm Springs	Siphateles	isolatus	NA	28275465	9523572
27_1	NVIV14	INDV_WARM_2022_014_F	Independence Valley	Warm Springs	Siphateles	isolatus	NA	2361937	1228008
28_1	NVIV15	INDV_WARM_2022_015_F	Independence Valley	Warm Springs	Siphateles	isolatus	NA	2710276	1382158
29_1	NVIV17	INDV_WARM_2022_017_F	Independence Valley	Warm Springs	Siphateles	isolatus	NA	8373330	3839651
30_1	NVIV19	INDV_WARM_2022_019_F	Independence Valley	Warm Springs	Siphateles	isolatus	NA	3376767	1790801
31_1	NVIV20	INDV_WARM_2022_020_F	Independence Valley	Warm Springs	Siphateles	isolatus	NA	5231227	2612761
32_1	NVIV21	INDV_WARM_2022_021_F	Independence Valley	Warm Springs	Siphateles	isolatus	NA	8060524	3658655
33_1	NVIV22	INDV_WARM_2022_022_F	Independence Valley	Warm Springs	Siphateles	isolatus	NA	8722712	3829145
34_1	NVIV23	INDV_WARM_2022_023_F	Independence Valley	Warm Springs	Siphateles	isolatus	NA	12651442	5354752
35_1	NVIV24	INDV_WARM_2022_024_F	Independence Valley	Warm Springs	Siphateles	isolatus	NA	9185408	4192146
36_1	NVBR22_1	SHEL_BITR_2022_001_G	Sheldon Wildlife Refuge	Bitner Ranch	Siphateles	bicolor	eurysomas	30422600	8535048
37_1	NVBR22_2	SHEL_BITR_2022_002_G	Sheldon Wildlife Refuge	Bitner Ranch	Siphateles	bicolor	eurysomas	25738028	8139012
38_1	NVBR22_3	SHEL_BITR_2022_003_G	Sheldon Wildlife Refuge	Bitner Ranch	Siphateles	bicolor	eurysomas	16023663	5908033
39_1	NVBR22_4	SHEL_BITR_2022_004_G	Sheldon Wildlife Refuge	Bitner Ranch	Siphateles	bicolor	eurysomas	19601518	6585787
40_1	NVAP22_1	SHEL_ANDY_2022_001_G	Sheldon Wildlife Refuge	Andy's Place	Siphateles	bicolor	eurysomas	5582934	2512767
41_1	NVAP22_2	SHEL_ANDY_2022_002_G	Sheldon Wildlife Refuge	Andy's Place	Siphateles	bicolor	eurysomas	11121342	4123031
42_1	NVAP22_3	SHEL_ANDY_2022_003_G	Sheldon Wildlife Refuge	Andy's Place	Siphateles	bicolor	eurysomas	26530327	8108687
43_1	NVAP22_4	SHEL_ANDY_2022_004_G	Sheldon Wildlife Refuge	Andy's Place	Siphateles	bicolor	eurysomas	8100214	3464062
44_1	NVHC22_1	SHEL_HRSE_2022_001_G	Sheldon Wildlife Refuge	Horse Canyon	Siphateles	bicolor	eurysomas	35059229	9669032
45_1	NVHC22_2	SHEL_HRSE_2022_002_G	Sheldon Wildlife Refuge	Horse Canyon	Siphateles	bicolor	eurysomas	24129371	7682892
46_1	NVHC22_3	SHEL_HRSE_2022_003_G	Sheldon Wildlife Refuge	Horse Canyon	Siphateles	bicolor	eurysomas	25927884	8114533
47_1	NVHC22_4	SHEL_HRSE_2022_004_G	Sheldon Wildlife Refuge	Horse Canyon	Siphateles	bicolor	eurysomas	23309530	7607911
48_1	NVBR23_1	SHEL_BITR_2023_001_I	Sheldon Wildlife Refuge	Bitner Ranch	Siphateles	bicolor	eurysomas	17144084	3981936
49_1	NVBR23_2	SHEL_BITR_2023_002_I	Sheldon Wildlife Refuge	Bitner Ranch	Siphateles	bicolor	eurysomas	8973492	2294802
50_1	NVBR23_3	SHEL_BITR_2023_003_I	Sheldon Wildlife Refuge	Bitner Ranch	Siphateles	bicolor	eurysomas	10875183	2736539
51_1	NVBR23_4	SHEL_BITR_2023_004_I	Sheldon Wildlife Refuge	Bitner Ranch	Siphateles	bicolor	eurysomas	8225426	2148307
52_1	NVBR23_5	SHEL_BITR_2023_005_I	Sheldon Wildlife Refuge	Bitner Ranch	Siphateles	bicolor	eurysomas	8787988	2340096
53_1	NVBR23_6	SHEL_BITR_2023_006_I	Sheldon Wildlife Refuge	Bitner Ranch	Siphateles	bicolor	eurysomas	8298138	2174744
54_1	NVBR23_7	SHEL_BITR_2023_007_I	Sheldon Wildlife Refuge	Bitner Ranch	Siphateles	bicolor	eurysomas	11962244	2929410
55_1	NVBR23_8	SHEL_BITR_2023_008_I	Sheldon Wildlife Refuge	Bitner Ranch	Siphateles	bicolor	eurysomas	14269659	3404741
56_1	NVBR23_9	SHEL_BITR_2023_009_I	Sheldon Wildlife Refuge	Bitner Ranch	Siphateles	bicolor	eurysomas	9764395	2532580
57_1	NVBR23_10	SHEL_BITR_2023_010_I	Sheldon Wildlife Refuge	Bitner Ranch	Siphateles	bicolor	eurysomas	17681060	4075723
58_1	NVBR23_11	SHEL_BITR_2023_011_I	Sheldon Wildlife Refuge	Bitner Ranch	Siphateles	bicolor	eurysomas	18769161	4245944
59_1	NVBR23_12	SHEL_BITR_2023_012_I	Sheldon Wildlife Refuge	Bitner Ranch	Siphateles	bicolor	eurysomas	4866666	1354605
60_1	NVAP23_1	SHEL_ANDY_2023_001_I	Sheldon Wildlife Refuge	Andy's Place	Siphateles	bicolor	eurysomas	8932312	2348208
61_1	NVAP23_3	SHEL_ANDY_2023_003_I	Sheldon Wildlife Refuge	Andy's Place	Siphateles	bicolor	eurysomas	6389086	1734345
62_1	NVAP23_4	SHEL_ANDY_2023_004_I	Sheldon Wildlife Refuge	Andy's Place	Siphateles	bicolor	eurysomas	10547787	2667873
63_1	NVAP23_5	SHEL_ANDY_2023_005_I	Sheldon Wildlife Refuge	Andy's Place	Siphateles	bicolor	eurysomas	7234755	1917883
64_1	NVAP23_6	SHEL_ANDY_2023_006_I	Sheldon Wildlife Refuge	Andy's Place	Siphateles	bicolor	eurysomas	14926810	3571530
65_1	NVAP23_7	SHEL_ANDY_2023_007_I	Sheldon Wildlife Refuge	Andy's Place	Siphateles	bicolor	eurysomas	7596200	1978153
66_1	NVAP23_8	SHEL_ANDY_2023_008_I	Sheldon Wildlife Refuge	Andy's Place	Siphateles	bicolor	eurysomas	7823810	2018373
67_1	NVAP23_9	SHEL_ANDY_2023_009_I	Sheldon Wildlife Refuge	Andy's Place	Siphateles	bicolor	eurysomas	6170692	1668333
68_1	NVAP23_10	SHEL_ANDY_2023_010_I	Sheldon Wildlife Refuge	Andy's Place	Siphateles	bicolor	eurysomas	6820249	1793692
69_1	NVAP23_11	SHEL_ANDY_2023_011_I	Sheldon Wildlife Refuge	Andy's Place	Siphateles	bicolor	eurysomas	10066971	2494112
70_1	NVAP23_12	SHEL_ANDY_2023_012_I	Sheldon Wildlife Refuge	Andy's Place	Siphateles	bicolor	eurysomas	6055261	1628374
71_1	OHC11_01	FALL_HNEY_2011_001_M	Valley Falls	Honey Creek	Siphateles	thalassinus	NA	4852793	2200205
72_1	OHC11_03	FALL_HNEY_2011_003_M	Valley Falls	Honey Creek	Siphateles	thalassinus	NA	4212471	1930228
73_1	OHC11_05	FALL_HNEY_2011_005_M	Valley Falls	Honey Creek	Siphateles	thalassinus	NA	8562379	3386509
74_1	OHC11_08	FALL_HNEY_2011_008_N	Valley Falls	Honey Creek	Siphateles	thalassinus	NA	8619682	3056109
75_1	OHC11_10	FALL_HNEY_2011_010_N	Valley Falls	Honey Creek	Siphateles	thalassinus	NA	9629593	3241170
76_1	OHC11_11	FALL_HNEY_2011_011_N	Valley Falls	Honey Creek	Siphateles	thalassinus	NA	2790224	1153005
77_1	OHC11_13	FALL_HNEY_2011_013_N	Valley Falls	Honey Creek	Siphateles	thalassinus	NA	3097774	1285771
78_1	OHC11_15	FALL_HNEY_2011_015_N	Valley Falls	Honey Creek	Siphateles	thalassinus	NA	3195591	1313030
79_1	CHS23_01	MDOC_COWS_2023_001_N	Modoc County	Cowhead Slough	Siphateles	thalassinus	vaccaceps	20119336	5810913
80_1	CHS23_02	MDOC_COWS_2023_002_N	Modoc County	Cowhead Slough	Siphateles	thalassinus	vaccaceps	27859855	6839557
81_1	CHS23_04	MDOC_COWS_2023_004_N	Modoc County	Cowhead Slough	Siphateles	thalassinus	vaccaceps	7451328	2672745
82_1	CHS23_05	MDOC_COWS_2023_005_N	Modoc County	Cowhead Slough	Siphateles	thalassinus	vaccaceps	19420067	5440182
83_1	CHS23_06	MDOC_COWS_2023_006_N	Modoc County	Cowhead Slough	Siphateles	thalassinus	vaccaceps	8080118	2855442
84_1	CHS23_07	MDOC_COWS_2023_007_N	Modoc County	Cowhead Slough	Siphateles	thalassinus	vaccaceps	2701654	1024893
85_1	CHS23_09	MDOC_COWS_2023_009_N	Modoc County	Cowhead Slough	Siphateles	thalassinus	vaccaceps	3452022	1299772
86_1	CHS23_11	MDOC_COWS_2023_011_N	Modoc County	Cowhead Slough	Siphateles	thalassinus	vaccaceps	15005152	4212808
87_1	CHS23_12	MDOC_COWS_2023_012_N	Modoc County	Cowhead Slough	Siphateles	thalassinus	vaccaceps	3205957	1203328
88_1	CHS23_15	MDOC_COWS_2023_015_N	Modoc County	Cowhead Slough	Siphateles	thalassinus	vaccaceps	4717747	1737096
89_1	CHS23_16	MDOC_COWS_2023_016_N	Modoc County	Cowhead Slough	Siphateles	thalassinus	vaccaceps	11303063	3073145
90_1	CHS23_19	MDOC_COWS_2023_019_N	Modoc County	Cowhead Slough	Siphateles	thalassinus	vaccaceps	13874729	4127371
91_1	TMS04_05	WARN_TWMS_2004_005_N	Warner Spring	Twenty Mile Slough	Siphateles	thalassinus	NA	4134769	1439984
92_1	TMS04_08	WARN_TWMS_2004_008_N	Warner Spring	Twenty Mile Slough	Siphateles	thalassinus	NA	6078975	2024197
93_1	TMS04_11	WARN_TWMS_2004_011_N	Warner Spring	Twenty Mile Slough	Siphateles	thalassinus	NA	3341264	1201174
94_1	BSR05_02	PITR_SAGE_2005_002_N	Pit River	Big Sage Reservoir	Siphateles	thalassinus	NA	11878236	3506844
95_1	BSR05_03	PITR_SAGE_2005_003_N	Pit River	Big Sage Reservoir	Siphateles	thalassinus	NA	90028581	15579646
96_1	BSR05_04	PITR_SAGE_2005_004_N	Pit River	Big Sage Reservoir	Siphateles	thalassinus	NA	18851261	4877995
97_1	BSR05_05	PITR_SAGE_2005_005_N	Pit River	Big Sage Reservoir	Siphateles	thalassinus	NA	60894649	11766360
98_1	BSR05_06	PITR_SAGE_2005_006_N	Pit River	Big Sage Reservoir	Siphateles	thalassinus	NA	10096246	3337640
99_1	BSR05_07	PITR_SAGE_2005_007_N	Pit River	Big Sage Reservoir	Siphateles	thalassinus	NA	17546836	5032581
100_1	BSR05_09	PITR_SAGE_2005_009_N	Pit River	Big Sage Reservoir	Siphateles	thalassinus	NA	14089399	4196177
101_1	BSR05_10	PITR_SAGE_2005_010_N	Pit River	Big Sage Reservoir	Siphateles	thalassinus	NA	16883770	4813598
102_1	BSR05_11	PITR_SAGE_2005_011_N	Pit River	Big Sage Reservoir	Siphateles	thalassinus	NA	26045573	6646219
103_1	BSR05_12	PITR_SAGE_2005_012_N	Pit River	Big Sage Reservoir	Siphateles	thalassinus	NA	7613885	2547561
104_1	BSR05_14	PITR_SAGE_2005_014_N	Pit River	Big Sage Reservoir	Siphateles	thalassinus	NA	17714575	5011654
105_1	BSR05_15	PITR_SAGE_2005_015_N	Pit River	Big Sage Reservoir	Siphateles	thalassinus	NA	24023397	6305052
106_1	KNY05_01	HRNY_KNEY_2005_001_N	Harney County	Kueny Canyon	Siphateles	bicolor	columbianus	9690984	3280379
107_1	KNY05_02	HRNY_KNEY_2005_002_N	Harney County	Kueny Canyon	Siphateles	bicolor	columbianus	5116252	1946297
108_1	KNY05_03	HRNY_KNEY_2005_003_N	Harney County	Kueny Canyon	Siphateles	bicolor	columbianus	22254963	6264657
109_1	KNY05_12	HRNY_KNEY_2005_012_N	Harney County	Kueny Canyon	Siphateles	bicolor	columbianus	5596749	2139140
110_1	KNY05_14	HRNY_KNEY_2005_014_N	Harney County	Kueny Canyon	Siphateles	bicolor	columbianus	10813215	3707468
111_1	KNY05_15	HRNY_KNEY_2005_015_N	Harney County	Kueny Canyon	Siphateles	bicolor	columbianus	8912373	3139453
112_1	KNY05_17	HRNY_KNEY_2005_017_O	Harney County	Kueny Canyon	Siphateles	bicolor	columbianus	14413373	5406780
113_1	KNY05_25	HRNY_KNEY_2005_025_O	Harney County	Kueny Canyon	Siphateles	bicolor	columbianus	11726785	4869306
114_1	KNY05_41	HRNY_KNEY_2005_041_O	Harney County	Kueny Canyon	Siphateles	bicolor	columbianus	2212489	1157689
115_1	KNY05_45	HRNY_KNEY_2005_045_O	Harney County	Kueny Canyon	Siphateles	bicolor	columbianus	11937548	4935089
116_1	KNY05_50	HRNY_KNEY_2005_050_O	Harney County	Kueny Canyon	Siphateles	bicolor	columbianus	6988175	3307963
117_1	RCK11_16	CATL_ROCK_2011_016_O	Catlow Valley	Rock Creek	Siphateles	bicolor	eurysomas	2096128	1044620
118_1	RCK11_18	CATL_ROCK_2011_018_O	Catlow Valley	Rock Creek	Siphateles	bicolor	eurysomas	2488600	1308019
119_1	RCK11_19	CATL_ROCK_2011_019_O	Catlow Valley	Rock Creek	Siphateles	bicolor	eurysomas	2131578	1136559
120_1	TSL11_01	MORD_TUIS_2011_001_A	Mojave River Drainage	Tui Slough	Siphateles	mohavensis	NA	4195285	1215679
121_1	TSL11_02	MORD_TUIS_2011_002_A	Mojave River Drainage	Tui Slough	Siphateles	mohavensis	NA	3899675	1186244
122_1	TSL11_03	MORD_TUIS_2011_003_A	Mojave River Drainage	Tui Slough	Siphateles	mohavensis	NA	20535958	4874543
123_1	NV12_01	NWKV_NVTW_2022_001_B	Newark Valley	NV12	Siphateles	newarkensis	NA	21662493	5256358
124_1	NV12_02	NWKV_NVTW_2022_002_B	Newark Valley	NV12	Siphateles	newarkensis	NA	22147340	5321674
125_1	NV12_03	NWKV_NVTW_2022_003_B	Newark Valley	NV12	Siphateles	newarkensis	NA	19331640	4799687
126_1	NV12_04	NWKV_NVTW_2022_004_B	Newark Valley	NV12	Siphateles	newarkensis	NA	24773400	5807549
127_1	NV12_05	NWKV_NVTW_2022_005_B	Newark Valley	NV12	Siphateles	newarkensis	NA	15820475	4145802
128_1	NV12_06	NWKV_NVTW_2022_006_B	Newark Valley	NV12	Siphateles	newarkensis	NA	10313662	2867200
129_1	NV12_07	NWKV_NVTW_2022_007_B	Newark Valley	NV12	Siphateles	newarkensis	NA	6263828	1834884
130_1	NV12_08	NWKV_NVTW_2022_008_B	Newark Valley	NV12	Siphateles	newarkensis	NA	24511532	5717842
131_1	NV12_09	NWKV_NVTW_2022_009_B	Newark Valley	NV12	Siphateles	newarkensis	NA	26375851	6126661
132_1	NV12_10	NWKV_NVTW_2022_010_B	Newark Valley	NV12	Siphateles	newarkensis	NA	15614378	3976684
133_1	NV12_11	NWKV_NVTW_2022_011_B	Newark Valley	NV12	Siphateles	newarkensis	NA	45338238	9425590
134_1	NV12_12	NWKV_NVTW_2022_012_B	Newark Valley	NV12	Siphateles	newarkensis	NA	24067451	5656925
135_1	NV12_13	NWKV_NVTW_2022_013_B	Newark Valley	NV12	Siphateles	newarkensis	NA	31329005	7007784
136_1	NV12_14	NWKV_NVTW_2022_014_B	Newark Valley	NV12	Siphateles	newarkensis	NA	10181907	2892736
137_1	NV12_15	NWKV_NVTW_2022_015_B	Newark Valley	NV12	Siphateles	newarkensis	NA	9231605	2590189
138_1	NV12_16	NWKV_NVTW_2022_016_B	Newark Valley	NV12	Siphateles	newarkensis	NA	13650885	3686129
139_1	NV12_17	NWKV_NVTW_2022_017_B	Newark Valley	NV12	Siphateles	newarkensis	NA	13296793	3530814
140_1	NV12_18	NWKV_NVTW_2022_018_B	Newark Valley	NV12	Siphateles	newarkensis	NA	21649474	5267764
141_1	NV12_19	NWKV_NVTW_2022_019_B	Newark Valley	NV12	Siphateles	newarkensis	NA	25580902	5971993
142_1	NV12_20	NWKV_NVTW_2022_020_B	Newark Valley	NV12	Siphateles	newarkensis	NA	21284020	5185390
143_1	NV12_21	NWKV_NVTW_2022_021_B	Newark Valley	NV12	Siphateles	newarkensis	NA	12451039	3398730
144_1	NV12_22	NWKV_NVTW_2022_022_B	Newark Valley	NV12	Siphateles	newarkensis	NA	28325328	6460687
145_1	NV12_23	NWKV_NVTW_2022_023_B	Newark Valley	NV12	Siphateles	newarkensis	NA	33681771	7401129
146_1	NV12_24	NWKV_NVTW_2022_024_B	Newark Valley	NV12	Siphateles	newarkensis	NA	15578858	3995849
147_1	NV12_25	NWKV_NVTW_2022_025_B	Newark Valley	NV12	Siphateles	newarkensis	NA	18986035	4840445
148_1	TSL11_02	MORD_TUIS_2011_002_B	Mojave River Drainage	Tui Slough	Siphateles	mohavensis	NA	4868599	1662314
149_1	TSL11_03	MORD_TUIS_2011_003_B	Mojave River Drainage	Tui Slough	Siphateles	mohavensis	NA	19762308	5357367
150_1	TSL11_04	MORD_TUIS_2011_004_B	Mojave River Drainage	Tui Slough	Siphateles	mohavensis	NA	9656419	2952260
151_1	TSL11_03	MORD_TUIS_2011_003_C	Mojave River Drainage	Tui Slough	Siphateles	mohavensis	NA	15755347	4569793
152_1	TSL11_04	MORD_TUIS_2011_004_C	Mojave River Drainage	Tui Slough	Siphateles	mohavensis	NA	3130467	1192880
153_1	TSL11_05	MORD_TUIS_2011_005_C	Mojave River Drainage	Tui Slough	Siphateles	mohavensis	NA	5380882	1880686
154_1	TSL11_06	MORD_TUIS_2011_006_D	Mojave River Drainage	Tui Slough	Siphateles	mohavensis	NA	3036882	1445500
155_1	NN4_02	NWKV_NNFO_2022_002_E	Newark Valley	NN4	Siphateles	newarkensis	NA	7496340	3905523
156_1	NN4_03	NWKV_NNFO_2022_003_E	Newark Valley	NN4	Siphateles	newarkensis	NA	2161901	1362129
157_1	NN4_04	NWKV_NNFO_2022_004_E	Newark Valley	NN4	Siphateles	newarkensis	NA	7204009	3774769
158_1	NN4_05	NWKV_NNFO_2022_005_E	Newark Valley	NN4	Siphateles	newarkensis	NA	2466129	1524872
159_1	NN4_06	NWKV_NNFO_2022_006_E	Newark Valley	NN4	Siphateles	newarkensis	NA	4097400	2355125
160_1	NN4_07	NWKV_NNFO_2022_007_E	Newark Valley	NN4	Siphateles	newarkensis	NA	10835619	5157369
161_1	NN4_08	NWKV_NNFO_2022_008_E	Newark Valley	NN4	Siphateles	newarkensis	NA	6778621	3546030
162_1	NN4_10	NWKV_NNFO_2022_010_E	Newark Valley	NN4	Siphateles	newarkensis	NA	7252182	3541972
163_1	NN4_11	NWKV_NNFO_2022_011_E	Newark Valley	NN4	Siphateles	newarkensis	NA	14510663	6625682
164_1	NN4_13	NWKV_NNFO_2022_013_E	Newark Valley	NN4	Siphateles	newarkensis	NA	5202049	2917312
165_1	NN4_15	NWKV_NNFO_2022_015_E	Newark Valley	NN4	Siphateles	newarkensis	NA	3336088	2010509
166_1	NN4_16	NWKV_NNFO_2022_016_E	Newark Valley	NN4	Siphateles	newarkensis	NA	11007257	5139199
167_1	NN4_17	NWKV_NNFO_2022_017_E	Newark Valley	NN4	Siphateles	newarkensis	NA	3576453	2080059
168_1	NN4_18	NWKV_NNFO_2022_018_E	Newark Valley	NN4	Siphateles	newarkensis	NA	4060927	2265523
169_1	NN4_19	NWKV_NNFO_2022_019_E	Newark Valley	NN4	Siphateles	newarkensis	NA	10306512	5089685
170_1	NN4_20	NWKV_NNFO_2022_020_E	Newark Valley	NN4	Siphateles	newarkensis	NA	5469659	3000906
171_1	NN4_21	NWKV_NNFO_2022_021_E	Newark Valley	NN4	Siphateles	newarkensis	NA	5017500	2810894
172_1	NN4_22	NWKV_NNFO_2022_022_E	Newark Valley	NN4	Siphateles	newarkensis	NA	7650887	3914658
173_1	NN4_23	NWKV_NNFO_2022_023_E	Newark Valley	NN4	Siphateles	newarkensis	NA	2626439	1583456
174_1	NN4_25	NWKV_NNFO_2022_025_F	Newark Valley	NN4	Siphateles	newarkensis	NA	8062227	3219363
175_1	TSL11_08	MORD_TUIS_2011_008_H	Mojave River Drainage	Tui Slough	Siphateles	mohavensis	NA	3353977	1602718
176_1	TSL11_09	MORD_TUIS_2011_009_H	Mojave River Drainage	Tui Slough	Siphateles	mohavensis	NA	5774325	2598821
177_1	TSL11_10	MORD_TUIS_2011_010_H	Mojave River Drainage	Tui Slough	Siphateles	mohavensis	NA	13865300	5072421
178_1	TSL11_09	MORD_TUIS_2011_009_I	Mojave River Drainage	Tui Slough	Siphateles	mohavensis	NA	4568947	1460471
179_1	TSL11_10	MORD_TUIS_2011_010_I	Mojave River Drainage	Tui Slough	Siphateles	mohavensis	NA	3905173	1282094
180_1	TSL11_11	MORD_TUIS_2011_011_I	Mojave River Drainage	Tui Slough	Siphateles	mohavensis	NA	8766229	2516412
181_1	TSL11_16	MORD_TUIS_2011_016_J	Mojave River Drainage	Tui Slough	Siphateles	mohavensis	NA	6833350	1536852
182_1	TSL11_17	MORD_TUIS_2011_017_J	Mojave River Drainage	Tui Slough	Siphateles	mohavensis	NA	8237342	1838292
183_1	TSL11_18	MORD_TUIS_2011_018_J	Mojave River Drainage	Tui Slough	Siphateles	mohavensis	NA	14839033	3101894
184_1	TSL11_19	MORD_TUIS_2011_019_J	Mojave River Drainage	Tui Slough	Siphateles	mohavensis	NA	7203608	1638129
185_1	TSL11_20	MORD_TUIS_2011_020_J	Mojave River Drainage	Tui Slough	Siphateles	mohavensis	NA	5965290	1358958
186_1	TSL11_21	MORD_TUIS_2011_021_J	Mojave River Drainage	Tui Slough	Siphateles	mohavensis	NA	8273395	1858810
187_1	TSL11_22	MORD_TUIS_2011_022_J	Mojave River Drainage	Tui Slough	Siphateles	mohavensis	NA	6557062	1494288
188_1	TSL11_23	MORD_TUIS_2011_023_J	Mojave River Drainage	Tui Slough	Siphateles	mohavensis	NA	6762187	1521004
189_1	TSL11_24	MORD_TUIS_2011_024_J	Mojave River Drainage	Tui Slough	Siphateles	mohavensis	NA	8279401	1847575
190_1	TSL11_10	MORD_TUIS_2011_010_J	Mojave River Drainage	Tui Slough	Siphateles	mohavensis	NA	12780277	2613283
191_1	TSL11_11	MORD_TUIS_2011_011_J	Mojave River Drainage	Tui Slough	Siphateles	mohavensis	NA	16633885	3360683
192_1	TSL11_12	MORD_TUIS_2011_012_J	Mojave River Drainage	Tui Slough	Siphateles	mohavensis	NA	8755360	1912363
193_1	TSL11_11	MORD_TUIS_2011_011_K	Mojave River Drainage	Tui Slough	Siphateles	mohavensis	NA	20485027	3711496
194_1	TSL11_12	MORD_TUIS_2011_012_K	Mojave River Drainage	Tui Slough	Siphateles	mohavensis	NA	7013961	1555348
195_1	TSL11_13	MORD_TUIS_2011_013_K	Mojave River Drainage	Tui Slough	Siphateles	mohavensis	NA	14445804	2820525
196_1	TSL11_13	MORD_TUIS_2011_013_M	Mojave River Drainage	Tui Slough	Siphateles	mohavensis	NA	2845670	1383582
197_1	TSL11_15	MORD_TUIS_2011_015_M	Mojave River Drainage	Tui Slough	Siphateles	mohavensis	NA	2106273	1058290
198_1	TSL11_14	MORD_TUIS_2011_014_N	Mojave River Drainage	Tui Slough	Siphateles	mohavensis	NA	3130447	1237434
199_1	CCD97_07	MJVE_CADY_1997_007_O	Mojave River	Camp Cady	Siphateles	mohavensis	NA	3679727	1879682
200_1	CCD97_08	MJVE_CADY_1997_008_O	Mojave River	Camp Cady	Siphateles	mohavensis	NA	2212433	1239141
201_1	CCD97_10	MJVE_CADY_1997_010_O	Mojave River	Camp Cady	Siphateles	mohavensis	NA	2082419	1164955
202_1	CCD97_12	MJVE_CADY_1997_012_O	Mojave River	Camp Cady	Siphateles	mohavensis	NA	2572319	1360273
203_1	CCD97_13	MJVE_CADY_1997_013_O	Mojave River	Camp Cady	Siphateles	mohavensis	NA	3335760	1788409
204_1	CCD97_14	MJVE_CADY_1997_014_O	Mojave River	Camp Cady	Siphateles	mohavensis	NA	3433840	1810683
205_1	CCD05_06	MJVE_CADY_2005_006_O	Mojave River	Camp Cady	Siphateles	mohavensis	NA	15670280	6002940
206_1	CCD05_07	MJVE_CADY_2005_007_O	Mojave River	Camp Cady	Siphateles	mohavensis	NA	5227657	2579161
207_1	CCD05_29	MJVE_CADY_2005_029_O	Mojave River	Camp Cady	Siphateles	mohavensis	NA	8704814	3927410
208_1	CCD05_30	MJVE_CADY_2005_030_O	Mojave River	Camp Cady	Siphateles	mohavensis	NA	2862669	1511029
209_1	CCD05_34	MJVE_CADY_2005_034_O	Mojave River	Camp Cady	Siphateles	mohavensis	NA	9283975	3745185
210_1	CCD05_39	MJVE_CADY_2005_039_O	Mojave River	Camp Cady	Siphateles	mohavensis	NA	7530743	3383593
211_1	CCD05_42	MJVE_CADY_2005_042_O	Mojave River	Camp Cady	Siphateles	mohavensis	NA	4815693	2386221
212_1	CCD05_44	MJVE_CADY_2005_044_O	Mojave River	Camp Cady	Siphateles	mohavensis	NA	6070917	2934125
213_1	CCD05_48	MJVE_CADY_2005_048_O	Mojave River	Camp Cady	Siphateles	mohavensis	NA	4335512	2180532
214_1	CCD05_51	MJVE_CADY_2005_051_O	Mojave River	Camp Cady	Siphateles	mohavensis	NA	4626428	2280204
215_1	TSL11_02	MORD_TUIS_2011_002_O	Mojave River Drainage	Tui Slough	Siphateles	mohavensis	NA	2054118	1148052
216_1	CWP10_55	OWEN_CWPD_2010_055_J	Owens River	Cottonwood Pond (White MT Research Center)	Siphateles	snyderi	toikona	4140224	1004815
217_1	CWP10_56	OWEN_CWPD_2010_056_J	Owens River	Cottonwood Pond (White MT Research Center)	Siphateles	snyderi	toikona	8144349	1809072
218_1	CWP10_57	OWEN_CWPD_2010_057_J	Owens River	Cottonwood Pond (White MT Research Center)	Siphateles	snyderi	toikona	11832826	2526387
219_1	CWP10_58	OWEN_CWPD_2010_058_J	Owens River	Cottonwood Pond (White MT Research Center)	Siphateles	snyderi	toikona	5974880	1342887
220_1	CWP10_59	OWEN_CWPD_2010_059_J	Owens River	Cottonwood Pond (White MT Research Center)	Siphateles	snyderi	toikona	6812315	1512668
221_1	CWP10_60	OWEN_CWPD_2010_060_J	Owens River	Cottonwood Pond (White MT Research Center)	Siphateles	snyderi	toikona	8479500	1816243
222_1	CWP10_61	OWEN_CWPD_2010_061_J	Owens River	Cottonwood Pond (White MT Research Center)	Siphateles	snyderi	toikona	5877521	1300301
223_1	CWP10_62	OWEN_CWPD_2010_062_J	Owens River	Cottonwood Pond (White MT Research Center)	Siphateles	snyderi	toikona	7127992	1594143
224_1	CWP10_64	OWEN_CWPD_2010_064_J	Owens River	Cottonwood Pond (White MT Research Center)	Siphateles	snyderi	toikona	9334700	1964468
225_1	CWP10_65	OWEN_CWPD_2010_065_J	Owens River	Cottonwood Pond (White MT Research Center)	Siphateles	snyderi	toikona	7997992	1787193
226_1	CWP10_70	OWEN_CWPD_2010_070_J	Owens River	Cottonwood Pond (White MT Research Center)	Siphateles	snyderi	toikona	10823035	2408248
227_1	CWP10_71	OWEN_CWPD_2010_071_J	Owens River	Cottonwood Pond (White MT Research Center)	Siphateles	snyderi	toikona	9742138	2077837
228_1	CWP10_72	OWEN_CWPD_2010_072_J	Owens River	Cottonwood Pond (White MT Research Center)	Siphateles	snyderi	toikona	11822510	2454175
229_1	CWP10_73	OWEN_CWPD_2010_073_K	Owens River	Cottonwood Pond (White MT Research Center)	Siphateles	snyderi	toikona	5372613	1200551
230_1	CWP10_74	OWEN_CWPD_2010_074_K	Owens River	Cottonwood Pond (White MT Research Center)	Siphateles	snyderi	toikona	6221322	1375727
231_1	CWP10_76	OWEN_CWPD_2010_076_K	Owens River	Cottonwood Pond (White MT Research Center)	Siphateles	snyderi	toikona	10650880	2126315
232_1	CWP10_79	OWEN_CWPD_2010_079_K	Owens River	Cottonwood Pond (White MT Research Center)	Siphateles	snyderi	toikona	8240438	1704928
233_1	CWP10_80	OWEN_CWPD_2010_080_K	Owens River	Cottonwood Pond (White MT Research Center)	Siphateles	snyderi	toikona	6003830	1293104
234_1	CWP10_81	OWEN_CWPD_2010_081_K	Owens River	Cottonwood Pond (White MT Research Center)	Siphateles	snyderi	toikona	11668896	2304183
235_1	CWP10_82	OWEN_CWPD_2010_082_K	Owens River	Cottonwood Pond (White MT Research Center)	Siphateles	snyderi	toikona	12378569	2379331
236_1	CWP10_83	OWEN_CWPD_2010_083_K	Owens River	Cottonwood Pond (White MT Research Center)	Siphateles	snyderi	toikona	7132649	1507203
237_1	MUS10_03	OWEN_MULE_2010_003_K	Owens River	Mule Spring	Siphateles	snyderi	toikona	4574072	1052723
238_1	MUS10_04	OWEN_MULE_2010_004_K	Owens River	Mule Spring	Siphateles	snyderi	toikona	13669305	2784869
239_1	MUS10_06	OWEN_MULE_2010_006_K	Owens River	Mule Spring	Siphateles	snyderi	toikona	4506144	1075983
240_1	MUS10_08	OWEN_MULE_2010_008_K	Owens River	Mule Spring	Siphateles	snyderi	toikona	4574177	1062850
241_1	MUS10_11	OWEN_MULE_2010_011_K	Owens River	Mule Spring	Siphateles	snyderi	toikona	4849308	1139740
242_1	MUS10_12	OWEN_MULE_2010_012_K	Owens River	Mule Spring	Siphateles	snyderi	toikona	6112068	1344542
243_1	MUS10_13	OWEN_MULE_2010_013_K	Owens River	Mule Spring	Siphateles	snyderi	toikona	11073455	2262183
244_1	MUS10_15	OWEN_MULE_2010_015_K	Owens River	Mule Spring	Siphateles	snyderi	toikona	9002926	1875845
245_1	MUS10_16	OWEN_MULE_2010_016_K	Owens River	Mule Spring	Siphateles	snyderi	toikona	9040077	1924427
246_1	MUS22_13	OWEN_MULE_2022_013_K	Owens River	Mule Spring	Siphateles	snyderi	toikona	7672285	1476436
247_1	NEP17_02	OWEN_NEPD_2017_002_K	Owens River	NE Pond (White Mountain Research Center)	Siphateles	snyderi	snyderi	23532263	4103397
248_1	NEP17_03	OWEN_NEPD_2017_003_K	Owens River	NE Pond (White Mountain Research Center)	Siphateles	snyderi	snyderi	5164958	1174528
249_1	NEP17_04	OWEN_NEPD_2017_004_K	Owens River	NE Pond (White Mountain Research Center)	Siphateles	snyderi	snyderi	11098572	2256711
250_1	NEP17_05	OWEN_NEPD_2017_005_K	Owens River	NE Pond (White Mountain Research Center)	Siphateles	snyderi	snyderi	7761187	1622556
251_1	NEP17_06	OWEN_NEPD_2017_006_K	Owens River	NE Pond (White Mountain Research Center)	Siphateles	snyderi	snyderi	10917586	2176186
252_1	NEP17_07	OWEN_NEPD_2017_007_K	Owens River	NE Pond (White Mountain Research Center)	Siphateles	snyderi	snyderi	9534697	1956011
253_1	NEP17_08	OWEN_NEPD_2017_008_K	Owens River	NE Pond (White Mountain Research Center)	Siphateles	snyderi	snyderi	9272949	1888463
254_1	NEP17_09	OWEN_NEPD_2017_009_K	Owens River	NE Pond (White Mountain Research Center)	Siphateles	snyderi	snyderi	21412608	3876557
255_1	NEP17_10	OWEN_NEPD_2017_010_K	Owens River	NE Pond (White Mountain Research Center)	Siphateles	snyderi	snyderi	5130054	1154748
256_1	NEP17_11	OWEN_NEPD_2017_011_K	Owens River	NE Pond (White Mountain Research Center)	Siphateles	snyderi	snyderi	16433298	3041593
257_1	NEP17_12	OWEN_NEPD_2017_012_K	Owens River	NE Pond (White Mountain Research Center)	Siphateles	snyderi	snyderi	11895677	2413311
258_1	NEP17_13	OWEN_NEPD_2017_013_K	Owens River	NE Pond (White Mountain Research Center)	Siphateles	snyderi	snyderi	16948521	3238857
259_1	NEP17_14	OWEN_NEPD_2017_014_K	Owens River	NE Pond (White Mountain Research Center)	Siphateles	snyderi	snyderi	7452834	1609458
260_1	NEP17_15	OWEN_NEPD_2017_015_K	Owens River	NE Pond (White Mountain Research Center)	Siphateles	snyderi	snyderi	23802761	4314362
261_1	NEP17_16	OWEN_NEPD_2017_016_K	Owens River	NE Pond (White Mountain Research Center)	Siphateles	snyderi	snyderi	5292033	1157751
262_1	NEP17_18	OWEN_NEPD_2017_018_K	Owens River	NE Pond (White Mountain Research Center)	Siphateles	snyderi	snyderi	9331221	1903791
263_1	NEP17_19	OWEN_NEPD_2017_019_K	Owens River	NE Pond (White Mountain Research Center)	Siphateles	snyderi	snyderi	7481204	1617118
264_1	NEP17_21	OWEN_NEPD_2017_021_K	Owens River	NE Pond (White Mountain Research Center)	Siphateles	snyderi	snyderi	9979458	2066183
265_1	NEP17_22	OWEN_NEPD_2017_022_K	Owens River	NE Pond (White Mountain Research Center)	Siphateles	snyderi	snyderi	13333988	2604900
266_1	NEP17_23	OWEN_NEPD_2017_023_K	Owens River	NE Pond (White Mountain Research Center)	Siphateles	snyderi	snyderi	16438812	3173510
267_1	NEP17_24	OWEN_NEPD_2017_024_K	Owens River	NE Pond (White Mountain Research Center)	Siphateles	snyderi	snyderi	10556220	2132434
268_1	NEP17_25	OWEN_NEPD_2017_025_K	Owens River	NE Pond (White Mountain Research Center)	Siphateles	snyderi	snyderi	17643538	3285230
269_1	STO98_09	MAMM_SOTR_1998_009_L	Mammoth Mountain	Sotcher Lake Outlet, Reds Meadow Creek	Siphateles	snyderi	snyderi	2177237	1167772
270_1	STO22_01	MAMM_SOTR_2022_001_L	Mammoth Mountain	Sotcher Lake	Siphateles	snyderi	snyderi	2866506	1403500
271_1	STO22_03	MAMM_SOTR_2022_003_L	Mammoth Mountain	Sotcher Lake	Siphateles	snyderi	snyderi	2999137	1470788
272_1	STO22_04	MAMM_SOTR_2022_004_L	Mammoth Mountain	Sotcher Lake	Siphateles	snyderi	snyderi	4248968	1957567
273_1	STO22_05	MAMM_SOTR_2022_005_L	Mammoth Mountain	Sotcher Lake	Siphateles	snyderi	snyderi	2466726	1206828
274_1	STO22_06	MAMM_SOTR_2022_006_L	Mammoth Mountain	Sotcher Lake	Siphateles	snyderi	snyderi	3291542	1571551
275_1	STO22_07	MAMM_SOTR_2022_007_L	Mammoth Mountain	Sotcher Lake	Siphateles	snyderi	snyderi	3236873	1571138
276_1	SEP22_01	OWEN_SEPD_2022_001_L	Owens River	SE Pond (White Mountain Research Center)	Siphateles	snyderi	snyderi	6481174	2655082
277_1	SEP22_11	OWEN_SEPD_2022_011_L	Owens River	SE Pond (White Mountain Research Center)	Siphateles	snyderi	snyderi	4206859	1960769
278_1	SWP22_15	OWEN_SWPD_2022_015_L	Owens River	SW Pond (White Mountain Research Center)	Siphateles	snyderi	snyderi	4763362	2172052
279_1	SWP22_19	OWEN_SWPD_2022_019_L	Owens River	SW Pond (White Mountain Research Center)	Siphateles	snyderi	snyderi	6613191	2893706
280_1	STO02_207	MAMM_SOTR_2002_207_O	Mammoth Mountain	Sotcher Lake	Siphateles	snyderi	snyderi	7908575	3593212
281_1	STO02_208	MAMM_SOTR_2002_208_O	Mammoth Mountain	Sotcher Lake	Siphateles	snyderi	snyderi	7307997	3303003
282_1	STO02_209	MAMM_SOTR_2002_209_O	Mammoth Mountain	Sotcher Lake	Siphateles	snyderi	snyderi	8680311	3947708
283_1	STO02_210	MAMM_SOTR_2002_210_O	Mammoth Mountain	Sotcher Lake	Siphateles	snyderi	snyderi	13049926	5419119
284_1	LFLV01	LFLV_LFLK_2011_001_A	Little Fish Lake Valley	Little Fish Lake	Siphateles	obesus	Little Fish Lake Valley	3534201	1077972
285_1	LFLV03	LFLV_LFLK_2011_003_A	Little Fish Lake Valley	Little Fish Lake	Siphateles	obesus	Little Fish Lake Valley	7469173	2118133
286_1	LFLV05	LFLV_LFLK_2011_005_A	Little Fish Lake Valley	Little Fish Lake	Siphateles	obesus	Little Fish Lake Valley	3395220	1047266
287_1	LFLV07	LFLV_LFLK_2011_007_A	Little Fish Lake Valley	Little Fish Lake	Siphateles	obesus	Little Fish Lake Valley	6769074	1959944
288_1	LFLV10	LFLV_LFLK_2011_010_A	Little Fish Lake Valley	Little Fish Lake	Siphateles	obesus	Little Fish Lake Valley	5206278	1549517
289_1	LFLV12	LFLV_LFLK_2011_012_A	Little Fish Lake Valley	Little Fish Lake	Siphateles	obesus	Little Fish Lake Valley	9247323	2530741
290_1	NVMR2	FLKV_MNRH_2021_002_F	Fish Lake Valley	McNett Ranch	Siphateles	obesus	Fish Lake Valley	3827866	1958515
291_1	NVMR6	FLKV_MNRH_2021_006_F	Fish Lake Valley	McNett Ranch	Siphateles	obesus	Fish Lake Valley	1860477	1069948
292_1	NVMR17	FLKV_MNRH_2021_017_G	Fish Lake Valley	McNett Ranch	Siphateles	obesus	Fish Lake Valley	3302079	1575787
293_1	NVMR18	FLKV_MNRH_2021_018_G	Fish Lake Valley	McNett Ranch	Siphateles	obesus	Fish Lake Valley	4288686	2058218
294_1	NVMR23	FLKV_MNRH_2021_023_G	Fish Lake Valley	McNett Ranch	Siphateles	obesus	Fish Lake Valley	6535943	2890288
295_1	NVMR25	FLKV_MNRH_2021_025_G	Fish Lake Valley	McNett Ranch	Siphateles	obesus	Fish Lake Valley	9500310	3871063
296_1	NVLP2	FLKV_LIDA_2022_002_G	Fish Lake Valley	Lida Pond	Siphateles	obesus	Fish Lake Valley	8159235	3506357
297_1	NVLP5	FLKV_LIDA_2022_005_G	Fish Lake Valley	Lida Pond	Siphateles	obesus	Fish Lake Valley	5430590	2526070
298_1	NVLP7	FLKV_LIDA_2022_007_G	Fish Lake Valley	Lida Pond	Siphateles	obesus	Fish Lake Valley	11066515	4423698
299_1	NVLP8	FLKV_LIDA_2022_008_G	Fish Lake Valley	Lida Pond	Siphateles	obesus	Fish Lake Valley	3580120	1819157
300_1	NVLP13	FLKV_LIDA_2022_013_G	Fish Lake Valley	Lida Pond	Siphateles	obesus	Fish Lake Valley	6213437	2832447
301_1	NVLP14	FLKV_LIDA_2022_014_G	Fish Lake Valley	Lida Pond	Siphateles	obesus	Fish Lake Valley	6031245	2590847
302_1	NVLP15	FLKV_LIDA_2022_015_G	Fish Lake Valley	Lida Pond	Siphateles	obesus	Fish Lake Valley	3307187	1667481
303_1	NVLP17	FLKV_LIDA_2022_017_G	Fish Lake Valley	Lida Pond	Siphateles	obesus	Fish Lake Valley	9168289	3794255
304_1	NVLP18	FLKV_LIDA_2022_018_G	Fish Lake Valley	Lida Pond	Siphateles	obesus	Fish Lake Valley	4658395	2173997
305_1	FWRRV02	RAIL_FLOW_2011_002_A	Railroad Valley	Flowing Wells	Siphateles	obesus	Railroad Valley	3555947	1044652
306_1	FWRRV03	RAIL_FLOW_2011_003_A	Railroad Valley	Flowing Wells	Siphateles	obesus	Railroad Valley	3357777	1004743
307_1	FWRRV04	RAIL_FLOW_2011_004_A	Railroad Valley	Flowing Wells	Siphateles	obesus	Railroad Valley	6133035	1703532
308_1	FWRRV06	RAIL_FLOW_2011_006_A	Railroad Valley	Flowing Wells	Siphateles	obesus	Railroad Valley	13151181	3422088
309_1	FWRRV07	RAIL_FLOW_2011_007_A	Railroad Valley	Flowing Wells	Siphateles	obesus	Railroad Valley	5500314	1549595
310_1	FWRRV08	RAIL_FLOW_2011_008_A	Railroad Valley	Flowing Wells	Siphateles	obesus	Railroad Valley	5804544	1647665
311_1	FWRRV09	RAIL_FLOW_2011_009_A	Railroad Valley	Flowing Wells	Siphateles	obesus	Railroad Valley	8508801	2319554
312_1	FWRRV10	RAIL_FLOW_2011_010_A	Railroad Valley	Flowing Wells	Siphateles	obesus	Railroad Valley	8010390	2191623
313_1	FWRRV11	RAIL_FLOW_2011_011_A	Railroad Valley	Flowing Wells	Siphateles	obesus	Railroad Valley	4126414	1210432
314_1	FWRRV14	RAIL_FLOW_2011_014_A	Railroad Valley	Flowing Wells	Siphateles	obesus	Railroad Valley	4098094	1197522
315_1	FWRRV17	RAIL_FLOW_2011_017_A	Railroad Valley	Flowing Wells	Siphateles	obesus	Railroad Valley	3882452	1157414
316_1	FWRRV19	RAIL_FLOW_2011_019_A	Railroad Valley	Flowing Wells	Siphateles	obesus	Railroad Valley	8155272	2267312
317_1	FWRRV20	RAIL_FLOW_2011_020_A	Railroad Valley	Flowing Wells	Siphateles	obesus	Railroad Valley	5955045	1699636
318_1	FWRRV21	RAIL_FLOW_2011_021_A	Railroad Valley	Flowing Wells	Siphateles	obesus	Railroad Valley	3833228	1145453
319_1	TwSp01	HTCV_TWIN_2011_001_A	Hot Creek Valley	Twin Springs Slough	Siphateles	obesus	Hot Creek	12150196	3106747
320_1	TwSp03	HTCV_TWIN_2011_003_A	Hot Creek Valley	Twin Springs Slough	Siphateles	obesus	Hot Creek	3759057	1111066
321_1	TwSp04	HTCV_TWIN_2011_004_A	Hot Creek Valley	Twin Springs Slough	Siphateles	obesus	Hot Creek	6159184	1732852
322_1	TwSp08	HTCV_TWIN_2011_008_A	Hot Creek Valley	Twin Springs Slough	Siphateles	obesus	Hot Creek	12271853	3147601
323_1	TwSp09	HTCV_TWIN_2011_009_A	Hot Creek Valley	Twin Springs Slough	Siphateles	obesus	Hot Creek	3955307	1163857
324_1	TwSp10	HTCV_TWIN_2011_010_A	Hot Creek Valley	Twin Springs Slough	Siphateles	obesus	Hot Creek	5192702	1367898
325_1	TwSp12	HTCV_TWIN_2011_012_A	Hot Creek Valley	Twin Springs Slough	Siphateles	obesus	Hot Creek	8487640	2253683
326_1	TwSp13	HTCV_TWIN_2011_013_A	Hot Creek Valley	Twin Springs Slough	Siphateles	obesus	Hot Creek	4680990	1313739
327_1	TwSp14	HTCV_TWIN_2011_014_A	Hot Creek Valley	Twin Springs Slough	Siphateles	obesus	Hot Creek	3644013	1041248
328_1	TwSp15	HTCV_TWIN_2011_015_A	Hot Creek Valley	Twin Springs Slough	Siphateles	obesus	Hot Creek	4662441	1310210
329_1	TwSp17	HTCV_TWIN_2011_017_A	Hot Creek Valley	Twin Springs Slough	Siphateles	obesus	Hot Creek	17566856	4306199
330_1	TwSp18	HTCV_TWIN_2011_018_A	Hot Creek Valley	Twin Springs Slough	Siphateles	obesus	Hot Creek	4308628	1254909
331_1	TwSp19	HTCV_TWIN_2011_019_A	Hot Creek Valley	Twin Springs Slough	Siphateles	obesus	Hot Creek	4461149	1064252
332_1	TwSp20	HTCV_TWIN_2011_020_A	Hot Creek Valley	Twin Springs Slough	Siphateles	obesus	Hot Creek	17390409	4283880
333_1	TwSp21	HTCV_TWIN_2011_021_A	Hot Creek Valley	Twin Springs Slough	Siphateles	obesus	Hot Creek	14587576	3591447
334_1	TwSp24	HTCV_TWIN_2011_024_A	Hot Creek Valley	Twin Springs Slough	Siphateles	obesus	Hot Creek	8775209	2293296
335_1	NVFW1	RAIL_FWSV_2022_001_G	Railroad Valley	Flowing Well #7	Siphateles	obesus	Railroad Valley	13976429	5314557
336_1	NVTSS1	HTCV_TWSS_2022_001_G	Hot Creek Valley	Twin Springs Slough	Siphateles	obesus	Hot Creek	5365686	2470821
337_1	NVTSS2	HTCV_TWSS_2022_002_G	Hot Creek Valley	Twin Springs Slough	Siphateles	obesus	Hot Creek	14327907	5431198
338_1	NVTSS3	HTCV_TWSS_2022_003_G	Hot Creek Valley	Twin Springs Slough	Siphateles	obesus	Hot Creek	10845817	4547767
339_1	NVTSS4	HTCV_TWSS_2022_004_G	Hot Creek Valley	Twin Springs Slough	Siphateles	obesus	Hot Creek	8501390	3488002
340_1	NVTSS5	HTCV_TWSS_2022_005_G	Hot Creek Valley	Twin Springs Slough	Siphateles	obesus	Hot Creek	6068949	2926505
341_1	NVTSS6	HTCV_TWSS_2022_006_G	Hot Creek Valley	Twin Springs Slough	Siphateles	obesus	Hot Creek	4613049	2096429
342_1	NVTSS7	HTCV_TWSS_2022_007_G	Hot Creek Valley	Twin Springs Slough	Siphateles	obesus	Hot Creek	14858860	5370114
343_1	NVTSS9	HTCV_TWSS_2022_009_G	Hot Creek Valley	Twin Springs Slough	Siphateles	obesus	Hot Creek	20187071	6779393
344_1	NVTSS10	HTCV_TWSS_2022_010_G	Hot Creek Valley	Twin Springs Slough	Siphateles	obesus	Hot Creek	8372976	3338701
345_1	NVTSS11	HTCV_TWSS_2022_011_G	Hot Creek Valley	Twin Springs Slough	Siphateles	obesus	Hot Creek	17304315	6310940
346_1	NVTSS12	HTCV_TWSS_2022_012_G	Hot Creek Valley	Twin Springs Slough	Siphateles	obesus	Hot Creek	2269426	1129525
347_1	NVTSS13	HTCV_TWSS_2022_013_G	Hot Creek Valley	Twin Springs Slough	Siphateles	obesus	Hot Creek	24583976	8065606
348_1	NVTSS14	HTCV_TWSS_2022_014_G	Hot Creek Valley	Twin Springs Slough	Siphateles	obesus	Hot Creek	4048112	1826439
349_1	NVTSS15	HTCV_TWSS_2022_015_G	Hot Creek Valley	Twin Springs Slough	Siphateles	obesus	Hot Creek	12016099	4674680
350_1	NVTSS16	HTCV_TWSS_2022_016_G	Hot Creek Valley	Twin Springs Slough	Siphateles	obesus	Hot Creek	7590082	3431911
351_1	NVTSS18	HTCV_TWSS_2022_018_G	Hot Creek Valley	Twin Springs Slough	Siphateles	obesus	Hot Creek	12175794	4525808
352_1	NVTSS19	HTCV_TWSS_2022_019_G	Hot Creek Valley	Twin Springs Slough	Siphateles	obesus	Hot Creek	13780738	5487505
353_1	NVTSS20	HTCV_TWSS_2022_020_G	Hot Creek Valley	Twin Springs Slough	Siphateles	obesus	Hot Creek	13883820	5450770
354_1	NVTSS21	HTCV_TWSS_2022_021_G	Hot Creek Valley	Twin Springs Slough	Siphateles	obesus	Hot Creek	6901778	2858492
355_1	NVTSS22	HTCV_TWSS_2022_022_G	Hot Creek Valley	Twin Springs Slough	Siphateles	obesus	Hot Creek	13948369	5331406
356_1	NVTSS23	HTCV_TWSS_2022_023_G	Hot Creek Valley	Twin Springs Slough	Siphateles	obesus	Hot Creek	4133151	1834892
357_1	NVTSS25	HTCV_TWSS_2022_025_G	Hot Creek Valley	Twin Springs Slough	Siphateles	obesus	Hot Creek	10188612	4323282
358_1	NVHR1	HBRS_UHBR_2022_001_F	Humboldt River System	Upper Humboldt River	Siphateles	obesus	NA	6393934	3023398
359_1	NVHR2	HBRS_UHBR_2022_002_F	Humboldt River System	Upper Humboldt River	Siphateles	obesus	NA	2010535	1114203
360_1	NVHR3	HBRS_UHBR_2022_003_F	Humboldt River System	Upper Humboldt River	Siphateles	obesus	NA	11367265	4859404
361_1	NVHR4	HBRS_UHBR_2022_004_F	Humboldt River System	Upper Humboldt River	Siphateles	obesus	NA	15901062	5711923
362_1	NVHR5	HBRS_UHBR_2022_005_F	Humboldt River System	Upper Humboldt River	Siphateles	obesus	NA	6761548	3206463
363_1	NVHR6	HBRS_UHBR_2022_006_F	Humboldt River System	Upper Humboldt River	Siphateles	obesus	NA	2046140	1177912
364_1	NVHR7	HBRS_UHBR_2022_007_F	Humboldt River System	Upper Humboldt River	Siphateles	obesus	NA	7722960	3604249
365_1	NVHR8	HBRS_UHBR_2022_008_F	Humboldt River System	Upper Humboldt River	Siphateles	obesus	NA	4516593	2293002
366_1	NVHR9	HBRS_UHBR_2022_009_F	Humboldt River System	Upper Humboldt River	Siphateles	obesus	NA	5318711	2608550
367_1	NVHR10	HBRS_UHBR_2022_010_F	Humboldt River System	Upper Humboldt River	Siphateles	obesus	NA	7536367	3563570
368_1	NVHR11	HBRS_UHBR_2022_011_F	Humboldt River System	Upper Humboldt River	Siphateles	obesus	NA	4794912	2443055
369_1	NVHR12	HBRS_UHBR_2022_012_F	Humboldt River System	Upper Humboldt River	Siphateles	obesus	NA	6656243	3140553
370_1	NVHR13	HBRS_UHBR_2022_013_F	Humboldt River System	Upper Humboldt River	Siphateles	obesus	NA	9362602	4095265
371_1	NVHR14	HBRS_UHBR_2022_014_F	Humboldt River System	Upper Humboldt River	Siphateles	obesus	NA	5984076	2920540
372_1	NVHR15	HBRS_UHBR_2022_015_F	Humboldt River System	Upper Humboldt River	Siphateles	obesus	NA	3054353	1639549
373_1	NVHR16	HBRS_UHBR_2022_016_F	Humboldt River System	Upper Humboldt River	Siphateles	obesus	NA	2315269	1314608
374_1	NVHR17	HBRS_UHBR_2022_017_F	Humboldt River System	Upper Humboldt River	Siphateles	obesus	NA	3689640	1963620
375_1	NVHR18	HBRS_UHBR_2022_018_F	Humboldt River System	Upper Humboldt River	Siphateles	obesus	NA	7599582	3478608
376_1	NVHR19	HBRS_UHBR_2022_019_F	Humboldt River System	Upper Humboldt River	Siphateles	obesus	NA	5406708	2682114
377_1	NVHR20	HBRS_UHBR_2022_020_F	Humboldt River System	Upper Humboldt River	Siphateles	obesus	NA	8175336	3605269
378_1	NVHR21	HBRS_UHBR_2022_021_F	Humboldt River System	Upper Humboldt River	Siphateles	obesus	NA	2894738	1521653
379_1	NVHR22	HBRS_UHBR_2022_022_F	Humboldt River System	Upper Humboldt River	Siphateles	obesus	NA	5607363	2694665
380_1	NVHR23	HBRS_UHBR_2022_023_F	Humboldt River System	Upper Humboldt River	Siphateles	obesus	NA	10038182	4410549
381_1	NVHR24	HBRS_UHBR_2022_024_F	Humboldt River System	Upper Humboldt River	Siphateles	obesus	NA	3806641	1960802
382_1	NVHR25	HBRS_UHBR_2022_025_F	Humboldt River System	Upper Humboldt River	Siphateles	obesus	NA	7042610	3289255
383_1	06_LSL01	CARR_LSLK_2006_001_H	Carson River, Carson Desert	Little Soda Lake	Siphateles	obesus	NA	36777798	10028942
384_1	06_LSL02	CARR_LSLK_2006_002_H	Carson River, Carson Desert	Little Soda Lake	Siphateles	obesus	NA	21211622	7054059
385_1	06_LSL03	CARR_LSLK_2006_003_H	Carson River, Carson Desert	Little Soda Lake	Siphateles	obesus	NA	23595697	7615485
386_1	06_LSL04	CARR_LSLK_2006_004_H	Carson River, Carson Desert	Little Soda Lake	Siphateles	obesus	NA	4275463	2035889
387_1	06_LSL05	CARR_LSLK_2006_005_H	Carson River, Carson Desert	Little Soda Lake	Siphateles	obesus	NA	13634227	4819818
388_1	06_LSL06	CARR_LSLK_2006_006_H	Carson River, Carson Desert	Little Soda Lake	Siphateles	obesus	NA	24471009	7548183
389_1	06_LSL07	CARR_LSLK_2006_007_H	Carson River, Carson Desert	Little Soda Lake	Siphateles	obesus	NA	3914224	1914952
390_1	06_LSL08	CARR_LSLK_2006_008_H	Carson River, Carson Desert	Little Soda Lake	Siphateles	obesus	NA	2378365	1201397
391_1	06_LSL09	CARR_LSLK_2006_009_H	Carson River, Carson Desert	Little Soda Lake	Siphateles	obesus	NA	3560156	1742934
392_1	06_LSL10	CARR_LSLK_2006_010_H	Carson River, Carson Desert	Little Soda Lake	Siphateles	obesus	NA	6379561	2837681
393_1	06_LSL11	CARR_LSLK_2006_011_H	Carson River, Carson Desert	Little Soda Lake	Siphateles	obesus	NA	5011526	2323346
394_1	06_LSL12	CARR_LSLK_2006_012_H	Carson River, Carson Desert	Little Soda Lake	Siphateles	obesus	NA	5996296	2755154
395_1	06_LSL13	CARR_LSLK_2006_013_H	Carson River, Carson Desert	Little Soda Lake	Siphateles	obesus	NA	2005364	1039543
396_1	06_LSL15	CARR_LSLK_2006_015_H	Carson River, Carson Desert	Little Soda Lake	Siphateles	obesus	NA	6156532	2719901
397_1	06_LSL16	CARR_LSLK_2006_016_H	Carson River, Carson Desert	Little Soda Lake	Siphateles	obesus	NA	5015889	2264363
398_1	06_LSL17	CARR_LSLK_2006_017_H	Carson River, Carson Desert	Little Soda Lake	Siphateles	obesus	NA	6993998	3069061
399_1	06_LSL18	CARR_LSLK_2006_018_H	Carson River, Carson Desert	Little Soda Lake	Siphateles	obesus	NA	5143094	2358325
400_1	06_LSL19	CARR_LSLK_2006_019_H	Carson River, Carson Desert	Little Soda Lake	Siphateles	obesus	NA	6073475	2673038
401_1	06_LSL20	CARR_LSLK_2006_020_H	Carson River, Carson Desert	Little Soda Lake	Siphateles	obesus	NA	5027819	2254454
402_1	06_LSL23	CARR_LSLK_2006_023_H	Carson River, Carson Desert	Little Soda Lake	Siphateles	obesus	NA	4255870	2030453
403_1	06_LSL24	CARR_LSLK_2006_024_H	Carson River, Carson Desert	Little Soda Lake	Siphateles	obesus	NA	9599194	3924995
404_1	06_LSL25	CARR_LSLK_2006_025_H	Carson River, Carson Desert	Little Soda Lake	Siphateles	obesus	NA	7052235	3115257
405_1	RCR23_01	WALK_ROSE_2023_001_L	Walker Lake	Rose Creek Reservoir	Siphateles	obesus	NA	5417923	2367276
406_1	RCR23_02	WALK_ROSE_2023_002_L	Walker Lake	Rose Creek Reservoir	Siphateles	obesus	NA	5946758	2601713
407_1	RCR23_03	WALK_ROSE_2023_003_L	Walker Lake	Rose Creek Reservoir	Siphateles	obesus	NA	9126766	3553617
408_1	RCR23_05	WALK_ROSE_2023_005_L	Walker Lake	Rose Creek Reservoir	Siphateles	obesus	NA	9227432	3589325
409_1	RCR23_07	WALK_ROSE_2023_007_L	Walker Lake	Rose Creek Reservoir	Siphateles	obesus	NA	17012125	5835800
410_1	RCR23_11	WALK_ROSE_2023_011_L	Walker Lake	Rose Creek Reservoir	Siphateles	obesus	NA	5788034	2367477
411_1	RCR23_12	WALK_ROSE_2023_012_L	Walker Lake	Rose Creek Reservoir	Siphateles	obesus	NA	2234749	1057653
412_1	RCR23_13	WALK_ROSE_2023_013_L	Walker Lake	Rose Creek Reservoir	Siphateles	obesus	NA	4564902	2032094
413_1	RCR23_14	WALK_ROSE_2023_014_L	Walker Lake	Rose Creek Reservoir	Siphateles	obesus	NA	30928958	8422448
414_1	RCR23_15	WALK_ROSE_2023_015_L	Walker Lake	Rose Creek Reservoir	Siphateles	obesus	NA	2123170	1065840
415_1	RCR23_16	WALK_ROSE_2023_016_L	Walker Lake	Rose Creek Reservoir	Siphateles	obesus	NA	13934313	4945705
416_1	RCR23_17	WALK_ROSE_2023_017_L	Walker Lake	Rose Creek Reservoir	Siphateles	obesus	NA	9322677	3715363
417_1	RCR23_19	WALK_ROSE_2023_019_L	Walker Lake	Rose Creek Reservoir	Siphateles	obesus	NA	16533835	5460424
418_1	RCR23_20	WALK_ROSE_2023_020_L	Walker Lake	Rose Creek Reservoir	Siphateles	obesus	NA	11400679	4315287
419_1	EGL23_01	LASS_EAGL_2023_001_O	Lassen County	Eagle Lake	Siphateles	obesus	NA	8347898	3502832
420_1	EGL23_02	LASS_EAGL_2023_002_O	Lassen County	Eagle Lake	Siphateles	obesus	NA	26310262	7821081
421_1	EGL23_03	LASS_EAGL_2023_003_O	Lassen County	Eagle Lake	Siphateles	obesus	NA	10808412	4286212
422_1	EGL23_04	LASS_EAGL_2023_004_O	Lassen County	Eagle Lake	Siphateles	obesus	NA	23011175	7434716
423_1	EGL23_05	LASS_EAGL_2023_005_O	Lassen County	Eagle Lake	Siphateles	obesus	NA	14473343	5380088
424_1	EGL23_06	LASS_EAGL_2023_006_O	Lassen County	Eagle Lake	Siphateles	obesus	NA	28756661	8503641
425_1	EGL23_07	LASS_EAGL_2023_007_O	Lassen County	Eagle Lake	Siphateles	obesus	NA	16813917	6019698
426_1	EGL23_08	LASS_EAGL_2023_008_O	Lassen County	Eagle Lake	Siphateles	obesus	NA	32386634	9377260
427_1	EGL23_09	LASS_EAGL_2023_009_O	Lassen County	Eagle Lake	Siphateles	obesus	NA	23666654	7427949
428_1	EGL23_10	LASS_EAGL_2023_010_O	Lassen County	Eagle Lake	Siphateles	obesus	NA	22892797	7296964
429_1	EGL23_11	LASS_EAGL_2023_011_O	Lassen County	Eagle Lake	Siphateles	obesus	NA	16423186	5843349
430_1	EGL23_12	LASS_EAGL_2023_012_O	Lassen County	Eagle Lake	Siphateles	obesus	NA	32629461	9331753
431_1	EGL23_13	LASS_EAGL_2023_013_O	Lassen County	Eagle Lake	Siphateles	obesus	NA	17435829	5879844
432_1	EGL23_14	LASS_EAGL_2023_014_O	Lassen County	Eagle Lake	Siphateles	obesus	NA	18559584	6447993
433_1	EGL23_15	LASS_EAGL_2023_015_O	Lassen County	Eagle Lake	Siphateles	obesus	NA	17856473	6390786
434_1	EGL23_16	LASS_EAGL_2023_016_O	Lassen County	Eagle Lake	Siphateles	obesus	NA	6406839	2788600
435_1	EGL23_17	LASS_EAGL_2023_017_O	Lassen County	Eagle Lake	Siphateles	obesus	NA	19746383	6869061
436_1	EGL23_18	LASS_EAGL_2023_018_O	Lassen County	Eagle Lake	Siphateles	obesus	NA	24494440	7575044
437_1	EGL23_19	LASS_EAGL_2023_019_O	Lassen County	Eagle Lake	Siphateles	obesus	NA	23437666	7423569
438_1	EGL23_20	LASS_EAGL_2023_020_O	Lassen County	Eagle Lake	Siphateles	obesus	NA	17440300	6123449
